# Supplementary material for: Piggy: a rapid, large-scale pan-genome analysis tool for intergenic regions in bacteria
Source: Gigascience. 2018 Mar 4;7(4):giy015. doi: 10.1093/gigascience/giy015 (PMC5890482; doi:10.1093/gigascience/giy015)
Supplement: Additional files [file giy015_supp.zip]

Archive with 3 entries (3 files):
- Figure_S1.png
- Figure_S2.png
- Table_S1.xlsx
