# Supplementary material for: Piggy: a rapid, large-scale pan-genome analysis tool for intergenic regions in bacteria
Source: Gigascience. 2018 Mar 4;7(4):giy015. doi: 10.1093/gigascience/giy015 (PMC5890482; doi:10.1093/gigascience/giy015)
Supplement: Additional files [file giy015_supp.zip › Table_S1.xlsx]

## Sheet: Sheet1
target_id	sample	est_counts	tpm	eff_len	len
abgB	HO_5096_0412_ERR901838	2159.72	51.7659	970.085	1185
abgB	HO_5096_0412_ERR901839	2506.34	60.0743	975.245	1185
abgB	MRSA252_ERR901835	1827.21	43.9381	987.191	1185
abgB	MRSA252_ERR901836	1977.26	47.8432	993.642	1185
abgB	Newman_ERR901856	1070.94	25.6753	978.589	1185
abgB	Newman_ERR901857	1537.59	36.7343	973.392	1185
abgB	S0385_ERR901841	1864.28	44.3911	968.201	1185
abgB	S0385_ERR901842	1741.9	41.5738	968.123	1185
abgT	HO_5096_0412_ERR901838	5302.1	93.1084	1324.09	1539
abgT	HO_5096_0412_ERR901839	4842.75	85.1625	1329.25	1539
abgT	MRSA252_ERR901835	3398.46	60.1512	1341.19	1539
abgT	MRSA252_ERR901836	3102.52	55.3512	1347.64	1539
abgT	Newman_ERR901856	11748.8	206.847	1332.59	1539
abgT	Newman_ERR901857	11830.9	207.27	1327.39	1539
abgT	S0385_ERR901841	4533.27	79.0433	1322.2	1539
abgT	S0385_ERR901842	4221.57	73.7786	1322.12	1539
accA	HO_5096_0412_ERR901838	5076.31	161.671	730.085	945
accA	HO_5096_0412_ERR901839	5960.51	189.502	735.245	945
accA	MRSA252_ERR901835	10712.4	340.335	747.191	945
accA	MRSA252_ERR901836	9900.94	315.862	753.642	945
accA	Newman_ERR901856	6259.95	198.848	738.589	945
accA	Newman_ERR901857	6062.89	192.248	733.392	945
accA	S0385_ERR901841	7720.41	244.422	728.201	945
accA	S0385_ERR901842	7413.52	235.26	728.123	945
accB_1	HO_5096_0412_ERR901838	4048.49	368.732	255.293	465
accB_1	HO_5096_0412_ERR901839	4322.94	389.609	259.365	465
accB_1	MRSA252_ERR901835	4253.38	374.696	269.468	465
accB_1	MRSA252_ERR901836	5211.54	455.235	275.243	465
accB_1	Newman_ERR901856	5402.51	480.995	263.516	465
accB_1	Newman_ERR901857	6183.74	554.047	259.551	465
accB_1	S0385_ERR901841	4495.2	408.75	253.537	465
accB_1	S0385_ERR901842	4513.42	412.281	252.953	465
accB_2	HO_5096_0412_ERR901838	84.4253	8.1214	241.712	450
accB_2	HO_5096_0412_ERR901839	88.149	8.39788	245.364	450
accB_2	MRSA252_ERR901835	51.5991	4.804	254.971	450
accB_2	MRSA252_ERR901836	44.8934	4.145	260.402	450
accB_2	Newman_ERR901856	201.821	18.9771	249.511	450
accB_2	Newman_ERR901857	255.213	24.165	245.604	450
accB_2	S0385_ERR901841	19.034	1.83247	239.466	450
accB_2	S0385_ERR901842	34.6951	3.35283	239.102	450
accC	HO_5096_0412_ERR901838	408.383	8.27806	1147.09	1362
accC	HO_5096_0412_ERR901839	456.194	9.25479	1152.25	1362
accC	MRSA252_ERR901835	235.737	4.8068	1164.19	1362
accC	MRSA252_ERR901836	206.9	4.24935	1170.64	1362
accC	Newman_ERR901856	1117.6	22.69	1155.59	1362
accC	Newman_ERR901857	1380.68	27.9103	1150.39	1362
accC	S0385_ERR901841	130.066	2.61838	1145.2	1362
accC	S0385_ERR901842	148.985	3.0062	1145.12	1362
accD	HO_5096_0412_ERR901838	4221.26	152.627	643.085	858
accD	HO_5096_0412_ERR901839	4997.23	180.199	648.245	858
accD	MRSA252_ERR901835	10301.6	370.415	660.191	858
accD	MRSA252_ERR901836	9880.45	356.345	666.642	858
accD	Newman_ERR901856	5603.16	201.749	651.589	858
accD	Newman_ERR901857	4989.74	179.515	646.392	858
accD	S0385_ERR901841	7210.72	259.26	641.201	858
accD	S0385_ERR901842	6923.71	249.531	641.123	858
acdA	HO_5096_0412_ERR901838	30.4324	0.709676	997.085	1212
acdA	HO_5096_0412_ERR901839	33.6239	0.784216	1002.25	1212
acdA	MRSA252_ERR901835	46.5403	1.08934	1014.19	1212
acdA	MRSA252_ERR901836	43.9174	1.03455	1020.64	1212
acdA	Newman_ERR901856	19.8321	0.462702	1005.59	1212
acdA	Newman_ERR901857	17.1345	0.398308	1000.39	1212
acdA	S0385_ERR901841	26.4361	0.612404	995.201	1212
acdA	S0385_ERR901842	27.552	0.63974	995.123	1212
ackA	HO_5096_0412_ERR901838	24112.2	567.414	988.085	1203
ackA	HO_5096_0412_ERR901839	21274.8	500.693	993.245	1203
ackA	MRSA252_ERR901835	24168.6	570.763	1005.19	1203
ackA	MRSA252_ERR901836	18882.5	448.766	1011.64	1203
ackA	Newman_ERR901856	29231.4	688.155	996.589	1203
ackA	Newman_ERR901857	27328.6	641.047	991.392	1203
ackA	S0385_ERR901841	21653.3	506.186	986.201	1203
ackA	S0385_ERR901842	21589.5	505.871	986.123	1203
acnA	HO_5096_0412_ERR901838	16373.6	152.831	2491.09	2706
acnA	HO_5096_0412_ERR901839	16179.4	151.509	2496.25	2706
acnA	MRSA252_ERR901835	13532.1	128.073	2508.19	2706
acnA	MRSA252_ERR901836	11740.6	112.254	2514.64	2706
acnA	Newman_ERR901856	13739	128.955	2499.59	2706
acnA	Newman_ERR901857	14223.4	132.604	2494.39	2706
acnA	S0385_ERR901841	17540.9	162.459	2489.2	2706
acnA	S0385_ERR901842	16503.6	153.201	2489.12	2706
acpP	HO_5096_0412_ERR901838	10368.6	3235.11	74.5227	234
acpP	HO_5096_0412_ERR901839	11371.2	3574.88	74.3546	234
acpP	MRSA252_ERR901835	15076	4733.01	75.6141	234
acpP	MRSA252_ERR901836	15288.1	4865.66	75.5439	234
acpP	Newman_ERR901856	19278	5961.27	75.871	234
acpP	Newman_ERR901857	16749.4	5133.17	75.8808	234
acpP	S0385_ERR901841	12078.1	3759.39	74.0684	234
acpP	S0385_ERR901842	12554.5	3922.91	73.9468	234
acpS	HO_5096_0412_ERR901838	686.201	97.139	164.253	360
acpS	HO_5096_0412_ERR901839	843.323	118.892	165.807	360
acpS	MRSA252_ERR901835	1111.91	153.056	172.454	360
acpS	MRSA252_ERR901836	1099.89	150.594	175.601	360
acpS	Newman_ERR901856	1362.58	188.307	169.765	360
acpS	Newman_ERR901857	1561.04	217.149	167.176	360
acpS	S0385_ERR901841	947.471	134.827	162.009	360
acpS	S0385_ERR901842	911.256	130.11	161.829	360
acrR	HO_5096_0412_ERR901838	308.25	20.7989	344.604	558
acrR	HO_5096_0412_ERR901839	372.589	24.9251	349.426	558
acrR	MRSA252_ERR901835	246.866	16.2508	360.612	558
acrR	MRSA252_ERR901836	233.25	15.2869	366.852	558
acrR	Newman_ERR901856	178.489	11.8491	353.41	558
acrR	Newman_ERR901857	248.901	16.6127	348.42	558
acrR	S0385_ERR901841	290.797	19.558	342.782	558
acrR	S0385_ERR901842	273.479	18.4703	342.12	558
acsA_1	HO_5096_0412_ERR901838	121.729	1.89696	1492.09	1707
acsA_1	HO_5096_0412_ERR901839	145.4	2.27005	1497.25	1707
acsA_1	MRSA252_ERR901835	244.843	3.8512	1509.19	1707
acsA_1	MRSA252_ERR901836	244.962	3.88587	1515.64	1707
acsA_1	Newman_ERR901856	150.491	2.35289	1500.59	1707
acsA_1	Newman_ERR901857	149.701	2.32803	1495.39	1707
acsA_1	S0385_ERR901841	229.466	3.54996	1490.2	1707
acsA_1	S0385_ERR901842	269.397	4.17733	1490.12	1707
acsA_2	HO_5096_0412_ERR901838	14977.6	247.855	1405.09	1620
acsA_2	HO_5096_0412_ERR901839	13753.1	227.964	1410.25	1620
acsA_2	MRSA252_ERR901835	12923	215.705	1422.19	1620
acsA_2	MRSA252_ERR901836	12013.9	202.183	1428.64	1620
acsA_2	Newman_ERR901856	16480.5	273.527	1413.59	1620
acsA_2	Newman_ERR901857	19117.6	315.665	1408.39	1620
acsA_2	S0385_ERR901841	10936.1	179.677	1403.2	1620
acsA_2	S0385_ERR901842	11101.4	182.814	1403.12	1620
acuA	HO_5096_0412_ERR901838	263.093	14.6167	418.52	633
acuA	HO_5096_0412_ERR901839	166.302	9.1766	423.621	633
acuA	MRSA252_ERR901835	276.207	15.0599	435.377	633
acuA	MRSA252_ERR901836	171.766	9.34985	441.691	633
acuA	Newman_ERR901856	268.317	14.7318	427.312	633
acuA	Newman_ERR901857	146.996	8.09515	422.277	633
acuA	S0385_ERR901841	286.568	15.854	416.715	633
acuA	S0385_ERR901842	379.605	21.0624	416.44	633
acuC	HO_5096_0412_ERR901838	276.836	6.73966	955.085	1170
acuC	HO_5096_0412_ERR901839	231.732	5.64113	960.245	1170
acuC	MRSA252_ERR901835	382.44	9.33824	972.191	1170
acuC	MRSA252_ERR901836	294.735	7.24092	978.642	1170
acuC	Newman_ERR901856	403.642	9.82782	963.589	1170
acuC	Newman_ERR901857	311.126	7.54938	958.392	1170
acuC	S0385_ERR901841	367.991	8.90028	953.201	1170
acuC	S0385_ERR901842	477.567	11.5775	953.123	1170
addA	HO_5096_0412_ERR901838	9807.07	66.3061	3439.09	3654
addA	HO_5096_0412_ERR901839	9898.14	67.1772	3444.25	3654
addA	MRSA252_ERR901835	8904.38	61.1588	3456.19	3654
addA	MRSA252_ERR901836	8559.02	59.4296	3462.64	3654
addA	Newman_ERR901856	11122.3	75.689	3447.59	3654
addA	Newman_ERR901857	11589.2	78.291	3442.39	3654
addA	S0385_ERR901841	8106.37	54.3717	3437.2	3654
addA	S0385_ERR901842	7640.06	51.3605	3437.12	3654
addB	HO_5096_0412_ERR901838	6468.35	46.1057	3262.09	3477
addB	HO_5096_0412_ERR901839	6315.83	45.1867	3267.25	3477
addB	MRSA252_ERR901835	5553.47	40.2023	3279.19	3477
addB	MRSA252_ERR901836	4950.96	36.2289	3285.64	3477
addB	Newman_ERR901856	6398.78	45.9012	3270.59	3477
addB	Newman_ERR901857	6955.69	49.5363	3265.39	3477
addB	S0385_ERR901841	4955.19	35.0402	3260.2	3477
addB	S0385_ERR901842	5119.56	36.285	3260.12	3477
adh	HO_5096_0412_ERR901838	9263.22	270.557	796.085	1011
adh	HO_5096_0412_ERR901839	5110.83	149.103	801.245	1011
adh	MRSA252_ERR901835	5854.98	170.917	813.191	1011
adh	MRSA252_ERR901836	1922.61	56.3966	819.642	1011
adh	Newman_ERR901856	9347.93	272.58	804.589	1011
adh	Newman_ERR901857	2135.5	62.1237	799.392	1011
adh	S0385_ERR901841	14330.5	415.989	794.201	1011
adh	S0385_ERR901842	15551.6	452.495	794.123	1011
adhE	HO_5096_0412_ERR901838	7406.84	71.9067	2395.09	2610
adhE	HO_5096_0412_ERR901839	3737.7	36.4008	2400.25	2610
adhE	MRSA252_ERR901835	684.952	6.74065	2412.19	2610
adhE	MRSA252_ERR901836	418.68	4.16195	2418.64	2610
adhE	Newman_ERR901856	5949.64	58.0742	2403.59	2610
adhE	Newman_ERR901857	1310.34	12.7052	2398.39	2610
adhE	S0385_ERR901841	12638.6	121.75	2393.2	2610
adhE	S0385_ERR901842	15822	152.765	2393.12	2610
adhR	HO_5096_0412_ERR901838	518.332	56.7032	212.548	417
adhR	HO_5096_0412_ERR901839	548.887	59.654	215.083	417
adhR	MRSA252_ERR901835	323.759	34.3512	223.735	417
adhR	MRSA252_ERR901836	385.498	40.5619	228.502	417
adhR	Newman_ERR901856	565.799	60.655	218.851	417
adhR	Newman_ERR901857	625.859	67.5096	215.59	417
adhR	S0385_ERR901841	572.078	62.7725	210.105	417
adhR	S0385_ERR901842	558.182	61.5379	209.585	417
adk	HO_5096_0412_ERR901838	22327.5	1197.54	433.52	648
adk	HO_5096_0412_ERR901839	20658.7	1101.29	438.493	648
adk	MRSA252_ERR901835	22596.3	1191.12	450.333	648
adk	MRSA252_ERR901836	20420.6	1075.06	456.691	648
adk	Newman_ERR901856	13923.3	738.746	442.181	648
adk	Newman_ERR901857	11384.5	605.803	437.019	648
adk	S0385_ERR901841	19885.3	1062.01	431.673	648
adk	S0385_ERR901842	20920.1	1120.62	431.355	648
aes	HO_5096_0412_ERR901838	1276.2	35.7911	829.085	1044
aes	HO_5096_0412_ERR901839	1368.58	38.3477	834.245	1044
aes	MRSA252_ERR901835	1659.26	46.5479	846.191	1044
aes	MRSA252_ERR901836	2192.94	61.8368	852.642	1044
aes	Newman_ERR901856	799.118	22.3837	837.589	1044
aes	Newman_ERR901857	872.054	24.3632	832.392	1044
aes	S0385_ERR901841	1409.57	39.2851	827.201	1044
aes	S0385_ERR901842	1443.93	40.3369	827.123	1044
agrA	HO_5096_0412_ERR901838	83852.9	3882.45	502.191	717
agrA	HO_5096_0412_ERR901839	59231.6	2729	507.356	717
agrA	MRSA252_ERR901835	8975.2	410.365	519.191	717
agrA	MRSA252_ERR901836	6749.62	308.728	525.642	717
agrA	Newman_ERR901856	61553.1	2827.4	510.759	717
agrA	Newman_ERR901857	40856.7	1878.34	505.833	717
agrA	S0385_ERR901841	47903.3	2207.2	500.352	717
agrA	S0385_ERR901842	48594.5	2244.88	500.174	717
ahpC	HO_5096_0412_ERR901838	34933.4	2279.79	356.29	570
ahpC	HO_5096_0412_ERR901839	37913.2	2452.79	361.32	570
ahpC	MRSA252_ERR901835	37266.7	2374.43	372.575	570
ahpC	MRSA252_ERR901836	25621.4	1626.16	378.814	570
ahpC	Newman_ERR901856	42997.2	2762.56	365.158	570
ahpC	Newman_ERR901857	41790.1	2697.72	360.242	570
ahpC	S0385_ERR901841	41552.3	2700.92	354.678	570
ahpC	S0385_ERR901842	38624.8	2521.98	353.877	570
ahpD	HO_5096_0412_ERR901838	7193.82	768.575	217.636	423
ahpD	HO_5096_0412_ERR901839	5969.6	632.458	220.636	423
ahpD	MRSA252_ERR901835	8367.14	865.706	229.435	423
ahpD	MRSA252_ERR901836	7280.54	747.196	234.269	423
ahpD	Newman_ERR901856	2029.88	212.1	224.534	423
ahpD	Newman_ERR901857	1711.64	180.107	221.004	423
ahpD	S0385_ERR901841	5350.67	573.254	215.185	423
ahpD	S0385_ERR901842	5843.06	628.616	214.774	423
ahpF	HO_5096_0412_ERR901838	59687.7	1060.17	1309.09	1524
ahpF	HO_5096_0412_ERR901839	60816.5	1081.7	1314.25	1524
ahpF	MRSA252_ERR901835	70417.5	1260.46	1326.19	1524
ahpF	MRSA252_ERR901836	47750	861.481	1332.64	1524
ahpF	Newman_ERR901856	75409.9	1342.77	1317.59	1524
ahpF	Newman_ERR901857	69009.5	1222.82	1312.39	1524
ahpF	S0385_ERR901841	76597.1	1350.89	1307.2	1524
ahpF	S0385_ERR901842	71764.7	1268.59	1307.12	1524
alaS	HO_5096_0412_ERR901838	8263.86	79.4307	2419.09	2634
alaS	HO_5096_0412_ERR901839	8836.71	85.2072	2424.25	2634
alaS	MRSA252_ERR901835	11230.4	109.43	2436.19	2634
alaS	MRSA252_ERR901836	9311.47	91.6526	2442.64	2634
alaS	Newman_ERR901856	7579.38	73.2505	2427.59	2634
alaS	Newman_ERR901857	7752.89	74.4282	2422.39	2634
alaS	S0385_ERR901841	10070	96.0439	2417.2	2634
alaS	S0385_ERR901842	9801.36	93.6947	2417.12	2634
albF	HO_5096_0412_ERR901838	3730.42	80.9068	1072.09	1287
albF	HO_5096_0412_ERR901839	3742.25	81.2044	1077.25	1287
albF	MRSA252_ERR901835	2733.74	59.5807	1089.19	1287
albF	MRSA252_ERR901836	2867.32	62.9208	1095.64	1287
albF	Newman_ERR901856	3930.26	85.3323	1080.59	1287
albF	Newman_ERR901857	3826.4	82.7449	1075.39	1287
albF	S0385_ERR901841	3354.22	72.2565	1070.2	1287
albF	S0385_ERR901842	3563.39	76.9409	1070.12	1287
ald1	HO_5096_0412_ERR901838	1046.48	26.914	904.085	1119
ald1	HO_5096_0412_ERR901839	613.408	15.77	909.245	1119
ald1	MRSA252_ERR901835	404.698	10.4288	921.191	1119
ald1	MRSA252_ERR901836	126.873	3.28832	927.642	1119
ald1	Newman_ERR901856	482.971	12.4165	912.589	1119
ald1	Newman_ERR901857	184.872	4.73799	907.392	1119
ald1	S0385_ERR901841	287.625	7.34978	902.201	1119
ald1	S0385_ERR901842	210.211	5.38416	902.123	1119
ald2	HO_5096_0412_ERR901838	859.96	22.117	904.085	1119
ald2	HO_5096_0412_ERR901839	758.809	19.508	909.245	1119
ald2	MRSA252_ERR901835	1004.66	25.8895	921.191	1119
ald2	MRSA252_ERR901836	1007.17	26.1042	927.642	1119
ald2	Newman_ERR901856	1368.42	35.18	912.589	1119
ald2	Newman_ERR901857	1153.42	29.5604	907.392	1119
ald2	S0385_ERR901841	1073.31	27.4266	902.201	1119
ald2	S0385_ERR901842	1237.8	31.7038	902.123	1119
aldA	HO_5096_0412_ERR901838	473.174	8.64212	1273.09	1488
aldA	HO_5096_0412_ERR901839	571.606	10.4531	1278.25	1488
aldA	MRSA252_ERR901835	777.021	14.2966	1290.19	1488
aldA	MRSA252_ERR901836	857.854	15.9067	1296.64	1488
aldA	Newman_ERR901856	683.625	12.5147	1281.59	1488
aldA	Newman_ERR901857	886.483	16.1512	1276.39	1488
aldA	S0385_ERR901841	590.054	10.7011	1271.2	1488
aldA	S0385_ERR901842	673.492	12.2426	1271.12	1488
aldC_1	HO_5096_0412_ERR901838	1155.45	54.8023	490.24	705
aldC_1	HO_5096_0412_ERR901839	1112.31	52.4895	495.356	705
aldC_1	MRSA252_ERR901835	782.08	36.6007	507.241	705
aldC_1	MRSA252_ERR901836	540.672	25.3081	513.642	705
aldC_1	Newman_ERR901856	1165.43	54.8156	498.81	705
aldC_1	Newman_ERR901857	1115.54	52.5321	493.833	705
aldC_1	S0385_ERR901841	1228.75	58.0014	488.401	705
aldC_1	S0385_ERR901842	1248	59.0702	488.174	705
aldC_2	HO_5096_0412_ERR901838	742.157	35.2001	490.24	705
aldC_2	HO_5096_0412_ERR901839	639.762	30.19	495.356	705
aldC_2	MRSA252_ERR901835	1565.17	73.2487	507.241	705
aldC_2	MRSA252_ERR901836	1560.53	73.0464	513.642	705
aldC_2	Newman_ERR901856	1696.23	79.7816	498.81	705
aldC_2	Newman_ERR901857	1493.4	70.3259	493.833	705
aldC_2	S0385_ERR901841	1451.87	68.5335	488.401	705
aldC_2	S0385_ERR901842	1431.68	67.7641	488.174	705
alkH	HO_5096_0412_ERR901838	5259.89	104.973	1165.09	1380
alkH	HO_5096_0412_ERR901839	5547.03	110.801	1170.25	1380
alkH	MRSA252_ERR901835	6957.78	139.713	1182.19	1380
alkH	MRSA252_ERR901836	6842.34	138.401	1188.64	1380
alkH	Newman_ERR901856	17346.1	346.768	1173.59	1380
alkH	Newman_ERR901857	17252.6	343.387	1168.39	1380
alkH	S0385_ERR901841	6094.06	120.782	1163.2	1380
alkH	S0385_ERR901842	6592.06	130.955	1163.12	1380
alr1	HO_5096_0412_ERR901838	3191.47	79.444	934.085	1149
alr1	HO_5096_0412_ERR901839	3234.25	80.4928	939.245	1149
alr1	MRSA252_ERR901835	4179.52	104.307	951.191	1149
alr1	MRSA252_ERR901836	4076.51	102.346	957.642	1149
alr1	Newman_ERR901856	4823.88	120.068	942.589	1149
alr1	Newman_ERR901857	5401.87	134.011	937.392	1149
alr1	S0385_ERR901841	3599.54	89.0203	932.201	1149
alr1	S0385_ERR901842	3452.16	85.5747	932.123	1149
alr2	HO_5096_0412_ERR901838	1560.89	41.6646	871.085	1086
alr2	HO_5096_0412_ERR901839	1440.37	38.4248	876.245	1086
alr2	MRSA252_ERR901835	1257.6	33.6116	888.191	1086
alr2	MRSA252_ERR901836	988.63	26.5687	894.642	1086
alr2	Newman_ERR901856	1132.76	30.2143	879.589	1086
alr2	Newman_ERR901857	1009.13	26.8385	874.392	1086
alr2	S0385_ERR901841	1544.93	40.9769	869.201	1086
alr2	S0385_ERR901842	1312.29	34.888	869.123	1086
alsS	HO_5096_0412_ERR901838	5441.5	87.2534	1450.09	1665
alsS	HO_5096_0412_ERR901839	4103.93	65.9213	1455.25	1665
alsS	MRSA252_ERR901835	2536.45	41.0386	1467.19	1665
alsS	MRSA252_ERR901836	1142.83	18.6456	1473.64	1665
alsS	Newman_ERR901856	2788.16	44.8475	1458.59	1665
alsS	Newman_ERR901857	2725.28	43.6061	1453.39	1665
alsS	S0385_ERR901841	3505.43	55.8038	1448.2	1665
alsS	S0385_ERR901842	4083.81	65.1611	1448.12	1665
alsT_1	HO_5096_0412_ERR901838	524.222	9.00173	1354.09	1569
alsT_1	HO_5096_0412_ERR901839	542.526	9.33006	1359.25	1569
alsT_1	MRSA252_ERR901835	1102.8	19.0921	1371.19	1569
alsT_1	MRSA252_ERR901836	1246.28	21.7503	1377.64	1569
alsT_1	Newman_ERR901856	880.78	15.1654	1362.59	1569
alsT_1	Newman_ERR901857	748.506	12.8235	1357.39	1569
alsT_1	S0385_ERR901841	459.989	7.84254	1352.2	1569
alsT_1	S0385_ERR901842	377.564	6.45212	1352.12	1569
alsT_2	HO_5096_0412_ERR901838	6396.69	119.361	1246.09	1461
alsT_2	HO_5096_0412_ERR901839	6713.87	125.427	1251.25	1461
alsT_2	MRSA252_ERR901835	8607.94	161.764	1263.19	1461
alsT_2	MRSA252_ERR901836	8599.03	162.838	1269.64	1461
alsT_2	Newman_ERR901856	9842.57	184.06	1254.59	1461
alsT_2	Newman_ERR901857	8911.72	165.875	1249.39	1461
alsT_2	S0385_ERR901841	7143.04	132.356	1244.2	1461
alsT_2	S0385_ERR901842	7043.1	130.806	1244.12	1461
ampR	HO_5096_0412_ERR901838	75.5901	2.68302	655.085	870
ampR	HO_5096_0412_ERR901839	84.514	2.99217	660.245	870
ampR	MRSA252_ERR901835	22.2584	0.786058	672.191	870
ampR	MRSA252_ERR901836	36.1099	1.2793	678.642	870
ampR	Newman_ERR901856	142.325	5.03192	663.589	870
ampR	Newman_ERR901857	222.748	7.86769	658.392	870
ampR	S0385_ERR901841	9.51701	0.335896	653.201	870
ampR	S0385_ERR901842	11.2249	0.397113	653.123	870
ansA	HO_5096_0412_ERR901838	1447.99	44.648	754.085	969
ansA	HO_5096_0412_ERR901839	1485.81	45.745	759.245	969
ansA	MRSA252_ERR901835	2054.86	63.2518	771.191	969
ansA	MRSA252_ERR901836	2655.54	82.1031	777.642	969
ansA	Newman_ERR901856	3986.26	122.639	762.589	969
ansA	Newman_ERR901857	3772.29	115.825	757.392	969
ansA	S0385_ERR901841	1892.83	58.0134	752.201	969
ansA	S0385_ERR901842	1763.33	54.1716	752.123	969
apt	HO_5096_0412_ERR901838	1596.23	120.987	306.769	519
apt	HO_5096_0412_ERR901839	1746.62	131.231	311.117	519
apt	MRSA252_ERR901835	1319.32	97.2378	322.082	519
apt	MRSA252_ERR901836	1586.88	116.178	328.404	519
apt	Newman_ERR901856	1639.07	121.959	315.307	519
apt	Newman_ERR901857	1294.1	96.9412	310.441	519
apt	S0385_ERR901841	1915.03	144.78	304.943	519
apt	S0385_ERR901842	1952.11	148.253	304.248	519
araB	HO_5096_0412_ERR901838	541.892	8.85399	1423.09	1638
araB	HO_5096_0412_ERR901839	618.861	10.1287	1428.25	1638
araB	MRSA252_ERR901835	548.366	9.03865	1440.19	1638
araB	MRSA252_ERR901836	540.672	8.98586	1446.64	1638
araB	Newman_ERR901856	295.149	4.83699	1431.59	1638
araB	Newman_ERR901857	312.028	5.08712	1426.39	1638
araB	S0385_ERR901841	610.146	9.89758	1421.2	1638
araB	S0385_ERR901842	605.123	9.83874	1421.12	1638
arcA	HO_5096_0412_ERR901838	86.3886	1.96721	1021.09	1236
arcA	HO_5096_0412_ERR901839	69.0652	1.57315	1026.25	1236
arcA	MRSA252_ERR901835	123.433	2.82233	1038.19	1236
arcA	MRSA252_ERR901836	73.1957	1.68463	1044.64	1236
arcA	Newman_ERR901856	24.4985	0.55825	1029.59	1236
arcA	Newman_ERR901857	21.6435	0.491338	1024.39	1236
arcA	S0385_ERR901841	76.136	1.72219	1019.2	1236
arcA	S0385_ERR901842	80.615	1.82775	1019.12	1236
arcB	HO_5096_0412_ERR901838	77.5534	2.26516	796.085	1011
arcB	HO_5096_0412_ERR901839	50.8902	1.48467	801.245	1011
arcB	MRSA252_ERR901835	54.6343	1.59487	813.191	1011
arcB	MRSA252_ERR901836	63.4363	1.8608	819.642	1011
arcB	Newman_ERR901856	16.3323	0.476241	804.589	1011
arcB	Newman_ERR901857	18.0363	0.524693	799.392	1011
arcB	S0385_ERR901841	68.7339	1.99522	794.201	1011
arcB	S0385_ERR901842	76.5332	2.22685	794.123	1011
arcC1	HO_5096_0412_ERR901838	103.077	3.32379	721.085	936
arcC1	HO_5096_0412_ERR901839	85.4228	2.74949	726.245	936
arcC1	MRSA252_ERR901835	123.433	3.96932	738.191	936
arcC1	MRSA252_ERR901836	107.354	3.46622	744.642	936
arcC1	Newman_ERR901856	67.6626	2.17582	729.589	936
arcC1	Newman_ERR901857	68.5379	2.20027	724.392	936
arcC1	S0385_ERR901841	265.419	8.50809	719.201	936
arcC1	S0385_ERR901842	266.336	8.55764	719.123	936
arcC2	HO_5096_0412_ERR901838	536.984	17.1725	727.085	942
arcC2	HO_5096_0412_ERR901839	551.613	17.6092	732.245	942
arcC2	MRSA252_ERR901835	692.034	22.0748	744.191	942
arcC2	MRSA252_ERR901836	775.875	24.8511	750.642	942
arcC2	Newman_ERR901856	430.474	13.7298	735.589	942
arcC2	Newman_ERR901857	391.387	12.4615	730.392	942
arcC2	S0385_ERR901841	585.825	18.6235	725.201	942
arcC2	S0385_ERR901842	587.775	18.7296	725.123	942
arcD	HO_5096_0412_ERR901838	201.246	3.84787	1216.09	1431
arcD	HO_5096_0412_ERR901839	177.207	3.39187	1221.25	1431
arcD	MRSA252_ERR901835	193.244	3.71987	1233.19	1431
arcD	MRSA252_ERR901836	200.068	3.88033	1239.64	1431
arcD	Newman_ERR901856	132.992	2.54793	1224.59	1431
arcD	Newman_ERR901857	82.9669	1.58227	1219.39	1431
arcD	S0385_ERR901841	255.902	4.85885	1214.2	1431
arcD	S0385_ERR901842	263.274	5.01041	1214.12	1431
arcR	HO_5096_0412_ERR901838	464.339	22.0233	490.24	705
arcR	HO_5096_0412_ERR901839	480.73	22.6854	495.356	705
arcR	MRSA252_ERR901835	553.425	25.8998	507.241	705
arcR	MRSA252_ERR901836	658.762	30.8357	513.642	705
arcR	Newman_ERR901856	263.651	12.4007	498.81	705
arcR	Newman_ERR901857	189.381	8.91814	493.833	705
arcR	S0385_ERR901841	392.312	18.5185	488.401	705
arcR	S0385_ERR901842	412.259	19.513	488.174	705
arg	HO_5096_0412_ERR901838	1143.67	38.3128	694.085	909
arg	HO_5096_0412_ERR901839	1096.86	36.6679	699.245	909
arg	MRSA252_ERR901835	1084.59	36.2021	711.191	909
arg	MRSA252_ERR901836	1413.17	47.3447	717.642	909
arg	Newman_ERR901856	437.474	14.6084	702.589	909
arg	Newman_ERR901857	624.055	20.8096	697.392	909
arg	S0385_ERR901841	956.988	31.8732	692.201	909
arg	S0385_ERR901842	1044.93	34.8846	692.123	909
argB	HO_5096_0412_ERR901838	459.431	19.4199	550.085	765
argB	HO_5096_0412_ERR901839	416.209	17.5204	555.301	765
argB	MRSA252_ERR901835	317.688	13.1569	573.191	771
argB	MRSA252_ERR901836	300.59	12.4681	579.642	771
argB	Newman_ERR901856	411.808	17.2944	558.652	765
argB	Newman_ERR901857	363.431	15.2676	553.567	765
argB	S0385_ERR901841	329.923	13.7245	554.201	771
argB	S0385_ERR901842	301.031	12.5526	554.123	771
argC	HO_5096_0412_ERR901838	374.024	10.6047	820.085	1035
argC	HO_5096_0412_ERR901839	349.87	9.91027	825.245	1035
argC	MRSA252_ERR901835	320.724	9.09409	837.191	1035
argC	MRSA252_ERR901836	278.144	7.92679	843.642	1035
argC	Newman_ERR901856	573.965	16.2517	828.589	1035
argC	Newman_ERR901857	440.085	12.4293	823.392	1035
argC	S0385_ERR901841	298.2	8.4023	818.201	1035
argC	S0385_ERR901842	280.622	7.92557	818.123	1035
argF	HO_5096_0412_ERR901838	70.6816	2.08805	787.085	1002
argF	HO_5096_0412_ERR901839	48.1639	1.4211	792.245	1002
argF	MRSA252_ERR901835	63.74	1.88151	804.191	1002
argF	MRSA252_ERR901836	56.6047	1.67884	810.642	1002
argF	Newman_ERR901856	66.496	1.96092	795.589	1002
argF	Newman_ERR901857	50.5016	1.48587	790.392	1002
argF	S0385_ERR901841	193.512	5.68171	785.201	1002
argF	S0385_ERR901842	207.15	6.09642	785.123	1002
argG	HO_5096_0412_ERR901838	561.526	13.1739	991.085	1206
argG	HO_5096_0412_ERR901839	499.814	11.7275	996.245	1206
argG	MRSA252_ERR901835	783.092	18.4384	1008.19	1206
argG	MRSA252_ERR901836	668.521	15.8412	1014.64	1206
argG	Newman_ERR901856	314.981	7.39291	999.589	1206
argG	Newman_ERR901857	278.66	6.51682	994.392	1206
argG	S0385_ERR901841	793.084	18.4836	989.201	1206
argG	S0385_ERR901842	732.678	17.1155	989.123	1206
argH	HO_5096_0412_ERR901838	766.699	15.3012	1165.09	1380
argH	HO_5096_0412_ERR901839	699.74	13.9773	1170.25	1380
argH	MRSA252_ERR901835	1186.78	23.8306	1182.19	1380
argH	MRSA252_ERR901836	1003.27	20.2933	1188.64	1380
argH	Newman_ERR901856	531.968	10.6346	1173.59	1380
argH	Newman_ERR901857	444.594	8.84899	1168.39	1380
argH	S0385_ERR901841	1070.13	21.2097	1163.2	1380
argH	S0385_ERR901842	1026.57	20.3934	1163.12	1380
argO	HO_5096_0412_ERR901838	108.967	6.27642	403.684	618
argO	HO_5096_0412_ERR901839	119.955	6.86076	408.705	618
argO	MRSA252_ERR901835	889.325	50.2197	420.377	618
argO	MRSA252_ERR901836	1431.71	80.6646	426.735	618
argO	Newman_ERR901856	2376.36	135.191	412.396	618
argO	Newman_ERR901857	1813.55	103.499	407.486	618
argO	S0385_ERR901841	1849.47	106.108	401.838	618
argO	S0385_ERR901842	1895.98	109.073	401.646	618
argR_1	HO_5096_0412_ERR901838	2057.62	195.608	244.588	453
argR_1	HO_5096_0412_ERR901839	1862.94	175.425	248.239	453
argR_1	MRSA252_ERR901835	1585.41	145.903	257.946	453
argR_1	MRSA252_ERR901836	1551.75	141.684	263.323	453
argR_1	Newman_ERR901856	1789.56	166.306	252.46	453
argR_1	Newman_ERR901857	1537.59	143.948	248.402	453
argR_1	S0385_ERR901841	1853.7	176.361	242.319	453
argR_1	S0385_ERR901842	2057.21	196.539	241.857	453
argR_2	HO_5096_0412_ERR901838	109.949	10.5767	241.712	450
argR_2	HO_5096_0412_ERR901839	80.879	7.70527	245.364	450
argR_2	MRSA252_ERR901835	46.5403	4.33302	254.971	450
argR_2	MRSA252_ERR901836	45.8693	4.23511	260.402	450
argR_2	Newman_ERR901856	81.6617	7.6786	249.511	450
argR_2	Newman_ERR901857	55.9125	5.2941	245.604	450
argR_2	S0385_ERR901841	227.351	21.8878	239.466	450
argR_2	S0385_ERR901842	223.477	21.5962	239.102	450
argS	HO_5096_0412_ERR901838	8626.1	138.605	1447.09	1662
argS	HO_5096_0412_ERR901839	8012.48	128.97	1452.25	1662
argS	MRSA252_ERR901835	8103.08	131.373	1464.19	1662
argS	MRSA252_ERR901836	7938.32	129.78	1470.64	1662
argS	Newman_ERR901856	9146.11	147.418	1455.59	1662
argS	Newman_ERR901857	8496.89	136.236	1450.39	1662
argS	S0385_ERR901841	7477.19	119.278	1445.2	1662
argS	S0385_ERR901842	7417.6	118.6	1445.12	1662
arlR	HO_5096_0412_ERR901838	3842.33	200.552	445.476	660
arlR	HO_5096_0412_ERR901839	3089.76	160.34	450.449	660
arlR	MRSA252_ERR901835	1488.28	76.4231	462.288	660
arlR	MRSA252_ERR901836	1780.12	91.3164	468.691	660
arlR	Newman_ERR901856	1574.9	81.3696	454.093	660
arlR	Newman_ERR901857	1535.79	79.5478	448.975	660
arlR	S0385_ERR901841	2018.66	104.905	443.629	660
arlR	S0385_ERR901842	1964.35	102.385	443.312	660
arlS	HO_5096_0412_ERR901838	6792.31	138.406	1141.09	1356
arlS	HO_5096_0412_ERR901839	5230.78	106.672	1146.25	1356
arlS	MRSA252_ERR901835	2782.3	57.0266	1158.19	1356
arlS	MRSA252_ERR901836	2498.41	51.5773	1164.64	1356
arlS	Newman_ERR901856	3048.32	62.2114	1149.59	1356
arlS	Newman_ERR901857	3005.75	61.0795	1144.39	1356
arlS	S0385_ERR901841	3518.12	71.1969	1139.2	1356
arlS	S0385_ERR901842	3621.55	73.4602	1139.12	1356
aroA	HO_5096_0412_ERR901838	4569.76	98.0138	1084.09	1299
aroA	HO_5096_0412_ERR901839	4745.51	101.84	1089.25	1299
aroA	MRSA252_ERR901835	3148.55	67.8737	1101.19	1299
aroA	MRSA252_ERR901836	2761.92	59.9512	1107.64	1299
aroA	Newman_ERR901856	3687.61	79.1846	1092.59	1299
aroA	Newman_ERR901857	3407.95	72.8829	1087.39	1299
aroA	S0385_ERR901841	3824.78	81.4797	1082.2	1299
aroA	S0385_ERR901842	3691.96	78.8331	1082.12	1299
aroB	HO_5096_0412_ERR901838	2219.6	60.7112	850.085	1065
aroB	HO_5096_0412_ERR901839	2333.68	63.7841	855.245	1065
aroB	MRSA252_ERR901835	1630.93	44.6452	867.191	1065
aroB	MRSA252_ERR901836	1463.91	40.2873	873.642	1065
aroB	Newman_ERR901856	1726.56	47.1791	858.589	1065
aroB	Newman_ERR901857	1668.36	45.463	853.392	1065
aroB	S0385_ERR901841	1721.52	46.7912	848.201	1065
aroB	S0385_ERR901842	1707.2	46.5108	848.123	1065
aroC	HO_5096_0412_ERR901838	3290.62	80.3635	952.085	1167
aroC	HO_5096_0412_ERR901839	3658.64	89.3426	957.245	1167
aroC	MRSA252_ERR901835	2500.02	61.2333	969.191	1167
aroC	MRSA252_ERR901836	2288.59	56.3979	975.642	1167
aroC	Newman_ERR901856	2047.38	50.0049	960.589	1167
aroC	Newman_ERR901857	2140	52.0896	955.392	1167
aroC	S0385_ERR901841	2764.16	67.0655	950.201	1167
aroC	S0385_ERR901842	2661.32	64.7209	950.123	1167
aroD	HO_5096_0412_ERR901838	657.732	30.4535	502.191	717
aroD	HO_5096_0412_ERR901839	698.831	32.1975	507.356	717
aroD	MRSA252_ERR901835	586.813	26.8303	519.191	717
aroD	MRSA252_ERR901836	649.978	29.73	525.642	717
aroD	Newman_ERR901856	498.137	22.8815	510.759	717
aroD	Newman_ERR901857	591.59	27.1977	505.833	717
aroD	S0385_ERR901841	783.567	36.1037	500.352	717
aroD	S0385_ERR901842	778.598	35.9683	500.174	717
aroE	HO_5096_0412_ERR901838	1413.63	55.5148	592.085	807
aroE	HO_5096_0412_ERR901839	1511.26	59.149	597.245	807
aroE	MRSA252_ERR901835	1728.06	67.3378	609.191	807
aroE	MRSA252_ERR901836	1665.93	65.0603	615.642	807
aroE	Newman_ERR901856	1486.24	58.0524	600.652	807
aroE	Newman_ERR901857	1526.77	59.6333	595.392	807
aroE	S0385_ERR901841	1449.76	56.63	590.201	807
aroE	S0385_ERR901842	1592.91	62.3702	590.123	807
aroF	HO_5096_0412_ERR901838	7718.04	204.608	877.085	1092
aroF	HO_5096_0412_ERR901839	8156.97	216.123	882.245	1092
aroF	MRSA252_ERR901835	7666	203.513	894.191	1092
aroF	MRSA252_ERR901836	7636.75	203.865	900.642	1092
aroF	Newman_ERR901856	7259.73	192.327	885.589	1092
aroF	Newman_ERR901857	7822.33	206.623	880.392	1092
aroF	S0385_ERR901841	7947.76	209.357	875.201	1092
aroF	S0385_ERR901842	7573.73	199.972	875.123	1092
aroK	HO_5096_0412_ERR901838	1082.8	80.5939	312.395	525
aroK	HO_5096_0412_ERR901839	1078.69	79.5368	317.023	525
aroK	MRSA252_ERR901835	771.962	55.8832	327.92	525
aroK	MRSA252_ERR901836	974.967	70.1188	334.304	525
aroK	Newman_ERR901856	1255.26	91.7026	321.147	525
aroK	Newman_ERR901857	1190.39	87.5077	316.346	525
aroK	S0385_ERR901841	979.194	72.6798	310.603	525
aroK	S0385_ERR901842	975.544	72.6984	310.063	525
arsB	HO_5096_0412_ERR901838	441.76	9.52775	1078.09	1293
arsB	HO_5096_0412_ERR901839	433.475	9.35405	1083.25	1293
arsB	MRSA252_ERR901835	139.621	3.02631	1095.19	1293
arsB	MRSA252_ERR901836	145.416	3.17363	1101.64	1293
arsB	Newman_ERR901856	576.298	12.4433	1086.59	1293
arsB	Newman_ERR901857	661.03	14.2153	1081.39	1293
arsB	S0385_ERR901841	531.895	11.3942	1076.2	1293
arsB	S0385_ERR901842	621.45	13.3436	1076.12	1293
artQ	HO_5096_0412_ERR901838	377.95	7.06953	1243.09	1458
artQ	HO_5096_0412_ERR901839	347.144	6.50087	1248.25	1458
artQ	MRSA252_ERR901835	431.004	8.11891	1260.19	1458
artQ	MRSA252_ERR901836	318.157	6.03913	1266.64	1458
artQ	Newman_ERR901856	213.487	4.00187	1251.59	1458
artQ	Newman_ERR901857	260.624	4.86271	1246.39	1458
artQ	S0385_ERR901841	366.933	6.81548	1241.2	1458
artQ	S0385_ERR901842	334.705	6.23126	1241.12	1458
asd	HO_5096_0412_ERR901838	2169.53	65.0839	775.085	990
asd	HO_5096_0412_ERR901839	2003.8	60.0324	780.245	990
asd	MRSA252_ERR901835	1465.01	43.8999	792.191	990
asd	MRSA252_ERR901836	1264.82	38.0771	798.642	990
asd	Newman_ERR901856	2061.38	61.7194	783.589	990
asd	Newman_ERR901857	1762.14	52.6455	778.392	990
asd	S0385_ERR901841	2803.29	83.5846	773.201	990
asd	S0385_ERR901842	2375.59	70.9988	773.123	990
asnS	HO_5096_0412_ERR901838	20756.8	447.677	1078.09	1293
asnS	HO_5096_0412_ERR901839	19126.5	412.735	1083.25	1293
asnS	MRSA252_ERR901835	16609.8	360.022	1095.19	1293
asnS	MRSA252_ERR901836	16298.2	355.702	1101.64	1293
asnS	Newman_ERR901856	28003	604.632	1086.59	1293
asnS	Newman_ERR901857	25685.5	552.36	1081.39	1293
asnS	S0385_ERR901841	18583.5	398.094	1076.2	1293
asnS	S0385_ERR901842	18821.1	404.119	1076.12	1293
asp2	HO_5096_0412_ERR901838	634.171	10.8657	1357.09	1572
asp2	HO_5096_0412_ERR901839	643.397	11.0404	1362.25	1572
asp2	MRSA252_ERR901835	482.603	8.33673	1374.19	1572
asp2	MRSA252_ERR901836	431.367	7.51194	1380.64	1572
asp2	Newman_ERR901856	335.98	5.77226	1365.59	1572
asp2	Newman_ERR901857	314.733	5.38018	1360.39	1572
asp2	S0385_ERR901841	399.714	6.79981	1355.2	1572
asp2	S0385_ERR901842	453.077	7.7254	1355.12	1572
asp3	HO_5096_0412_ERR901838	334.756	10.4467	745.085	960
asp3	HO_5096_0412_ERR901839	336.239	10.4763	750.245	960
asp3	MRSA252_ERR901835	202.349	6.30218	762.191	960
asp3	MRSA252_ERR901836	168.838	5.2812	768.642	960
asp3	Newman_ERR901856	192.488	5.9927	753.589	960
asp3	Newman_ERR901857	192.086	5.96878	748.392	960
asp3	S0385_ERR901841	243.212	7.5445	743.201	960
asp3	S0385_ERR901842	268.377	8.34472	743.123	960
aspC	HO_5096_0412_ERR901838	13196.8	286.219	1072.09	1287
aspC	HO_5096_0412_ERR901839	12798.9	277.728	1077.25	1287
aspC	MRSA252_ERR901835	13967.2	304.409	1089.19	1287
aspC	MRSA252_ERR901836	13582.2	298.049	1095.64	1287
aspC	Newman_ERR901856	13814.8	299.942	1080.59	1287
aspC	Newman_ERR901857	14246	308.065	1075.39	1287
aspC	S0385_ERR901841	12492.7	269.117	1070.2	1287
aspC	S0385_ERR901842	11960.6	258.254	1070.12	1287
aspS	HO_5096_0412_ERR901838	7742.58	115.992	1552.09	1767
aspS	HO_5096_0412_ERR901839	8158.79	122.47	1557.25	1767
aspS	MRSA252_ERR901835	9365.73	141.683	1569.19	1767
aspS	MRSA252_ERR901836	8800.08	134.281	1575.64	1767
aspS	Newman_ERR901856	5463.17	82.1313	1560.59	1767
aspS	Newman_ERR901857	5865.4	87.6952	1555.39	1767
aspS	S0385_ERR901841	7873.74	117.096	1550.2	1767
aspS	S0385_ERR901842	8089.05	120.576	1550.12	1767
atl_1	HO_5096_0412_ERR901838	41144.6	268.801	3559.09	3774
atl_1	HO_5096_0412_ERR901839	44598	292.489	3564.25	3774
atl_1	MRSA252_ERR901835	54705.1	363.128	3576.19	3774
atl_1	MRSA252_ERR901836	50784.2	340.809	3582.64	3774
atl_1	Newman_ERR901856	155071	1020.64	3564.59	3771
atl_1	Newman_ERR901857	144979	947.214	3559.39	3771
atl_1	S0385_ERR901841	40105.7	261.913	3530.2	3747
atl_1	S0385_ERR901842	40229.9	263.322	3530.12	3747
atl_2	HO_5096_0412_ERR901838	8777.28	318.845	640.085	855
atl_2	HO_5096_0412_ERR901839	9859.97	357.201	645.245	855
atl_2	MRSA252_ERR901835	10852	391.986	657.191	855
atl_2	MRSA252_ERR901836	13309.9	482.201	663.642	855
atl_2	Newman_ERR901856	18837	681.389	648.589	855
atl_2	Newman_ERR901857	17796.4	643.242	643.392	855
atl_2	S0385_ERR901841	8693.26	314.034	638.201	855
atl_2	S0385_ERR901842	8983.98	325.306	638.123	855
atl_3	HO_5096_0412_ERR901838	3355.41	138.804	562.085	777
atl_3	HO_5096_0412_ERR901839	3509.6	144.627	567.245	777
atl_3	MRSA252_ERR901835	3163.73	129.667	579.191	777
atl_3	MRSA252_ERR901836	3952.57	162.268	585.642	777
atl_3	Newman_ERR901856	2487.18	102.256	570.652	777
atl_3	Newman_ERR901857	2987.71	122.849	565.567	777
atl_3	S0385_ERR901841	3289.71	135.383	560.201	777
atl_3	S0385_ERR901842	2989.9	123.339	560.123	777
atpA	HO_5096_0412_ERR901838	28406.2	510.395	1294.09	1509
atpA	HO_5096_0412_ERR901839	28723	516.773	1299.25	1509
atpA	MRSA252_ERR901835	25518.3	461.996	1311.19	1509
atpA	MRSA252_ERR901836	23302.6	425.2	1317.64	1509
atpA	Newman_ERR901856	39892.9	718.524	1302.59	1509
atpA	Newman_ERR901857	38573.3	691.407	1297.39	1509
atpA	S0385_ERR901841	38795.5	692.154	1292.2	1509
atpA	S0385_ERR901842	43086.2	770.481	1292.12	1509
atpB	HO_5096_0412_ERR901838	11080.3	501.055	514.191	729
atpB	HO_5096_0412_ERR901839	11536.6	519.249	519.356	729
atpB	MRSA252_ERR901835	10477.6	468.237	531.191	729
atpB	MRSA252_ERR901836	9586.69	428.708	537.642	729
atpB	Newman_ERR901856	17207.3	772.338	522.706	729
atpB	Newman_ERR901857	16383.3	735.82	517.782	729
atpB	S0385_ERR901841	13776.4	620.078	512.201	729
atpB	S0385_ERR901842	15231.1	687.135	512.174	729
atpC	HO_5096_0412_ERR901838	10715.1	1233.46	201.989	405
atpC	HO_5096_0412_ERR901839	10526.1	1204.32	204.309	405
atpC	MRSA252_ERR901835	8919.55	995.724	212.646	405
atpC	MRSA252_ERR901836	8264.29	914.433	217.29	405
atpC	Newman_ERR901856	12831.4	1444.6	208.39	405
atpC	Newman_ERR901857	12117.7	1372.81	205.271	405
atpC	S0385_ERR901841	14255.4	1648.9	199.313	405
atpC	S0385_ERR901842	15236.2	1766.43	199.301	405
atpD	HO_5096_0412_ERR901838	38233.8	742.023	1198.09	1413
atpD	HO_5096_0412_ERR901839	40694	790.566	1203.25	1413
atpD	MRSA252_ERR901835	35387.8	691.294	1215.19	1413
atpD	MRSA252_ERR901836	30914.9	608.43	1221.64	1413
atpD	Newman_ERR901856	48013.6	933.593	1206.59	1413
atpD	Newman_ERR901857	44764.2	866.492	1201.39	1413
atpD	S0385_ERR901841	52511.7	1012.05	1196.2	1413
atpD	S0385_ERR901842	58090.8	1122.17	1196.12	1413
atpE	HO_5096_0412_ERR901838	5027.23	1886.47	61.9635	213
atpE	HO_5096_0412_ERR901839	5609.73	2131.19	61.5294	213
atpE	MRSA252_ERR901835	4910	1867.78	62.4033	213
atpE	MRSA252_ERR901836	4392.72	1687.81	62.5742	213
atpE	Newman_ERR901856	7210.73	2664.95	63.481	213
atpE	Newman_ERR901857	7476.04	2758.9	63.0164	213
atpE	S0385_ERR901841	6303.43	2331.57	62.3274	213
atpE	S0385_ERR901842	6828.81	2562.56	61.5743	213
atpF	HO_5096_0412_ERR901838	11539.8	866.716	309.583	522
atpF	HO_5096_0412_ERR901839	11903.8	886.105	314.023	522
atpF	MRSA252_ERR901835	10594	773.836	324.985	522
atpF	MRSA252_ERR901836	9152.39	664.059	331.371	522
atpF	Newman_ERR901856	16015	1180.53	318.275	522
atpF	Newman_ERR901857	17119.1	1270.37	313.378	522
atpF	S0385_ERR901841	15447.2	1157.15	307.758	522
atpF	S0385_ERR901842	16876.1	1269.52	307.156	522
atpG	HO_5096_0412_ERR901838	22936.2	817.85	652.085	867
atpG	HO_5096_0412_ERR901839	23110.5	821.947	657.245	867
atpG	MRSA252_ERR901835	20036.6	710.767	669.191	867
atpG	MRSA252_ERR901836	17506.5	622.972	675.642	867
atpG	Newman_ERR901856	31543.6	1120.3	660.589	867
atpG	Newman_ERR901857	31094.5	1103.32	655.392	867
atpG	S0385_ERR901841	32895	1166.36	650.201	867
atpG	S0385_ERR901842	35182.8	1250.44	650.123	867
atpH	HO_5096_0412_ERR901838	8080.28	574.6	326.977	540
atpH	HO_5096_0412_ERR901839	8833.99	622.551	331.699	540
atpH	MRSA252_ERR901835	7617.44	527.623	342.719	540
atpH	MRSA252_ERR901836	6891.13	474.645	349.066	540
atpH	Newman_ERR901856	11522.5	805.314	335.686	540
atpH	Newman_ERR901857	12424.3	873.435	330.795	540
atpH	S0385_ERR901841	11654.1	825.898	325.315	540
atpH	S0385_ERR901842	12689.2	903.304	324.585	540
aur	HO_5096_0412_ERR901838	3891.42	68.8035	1315.09	1530
aur	HO_5096_0412_ERR901839	4459.25	78.9531	1320.25	1530
aur	MRSA252_ERR901835	797.256	14.2064	1332.19	1530
aur	MRSA252_ERR901836	991.558	17.809	1338.64	1530
aur	Newman_ERR901856	9765.58	173.1	1323.59	1530
aur	Newman_ERR901857	12769.7	225.244	1318.39	1530
aur	S0385_ERR901841	24560.2	431.173	1313.2	1530
aur	S0385_ERR901842	39230.9	690.321	1313.12	1530
azo1	HO_5096_0412_ERR901838	1689.49	111.183	353.325	567
azo1	HO_5096_0412_ERR901839	1552.15	101.247	358.356	567
azo1	MRSA252_ERR901835	2049.8	131.662	369.575	567
azo1	MRSA252_ERR901836	2188.06	139.968	375.852	567
azo1	Newman_ERR901856	3069.31	198.836	362.158	567
azo1	Newman_ERR901857	3587.42	233.504	357.278	567
azo1	S0385_ERR901841	1226.64	80.4121	351.678	567
azo1	S0385_ERR901842	1229.63	80.9583	350.948	567
azoB	HO_5096_0412_ERR901838	367.152	14.0622	607.085	822
azoB	HO_5096_0412_ERR901839	317.155	12.109	612.245	822
azoB	MRSA252_ERR901835	431.004	16.3914	624.191	822
azoB	MRSA252_ERR901836	446.006	17.0037	630.642	822
azoB	Newman_ERR901856	228.653	8.71353	615.652	822
azoB	Newman_ERR901857	312.028	11.8878	610.392	822
azoB	S0385_ERR901841	434.61	16.5558	605.201	822
azoB	S0385_ERR901842	351.032	13.4039	605.123	822
azoR	HO_5096_0412_ERR901838	486.918	27.4425	412.562	627
azoR	HO_5096_0412_ERR901839	495.27	27.7163	417.705	627
azoR	MRSA252_ERR901835	44.5168	2.46115	429.377	627
azoR	MRSA252_ERR901836	51.725	2.85435	435.691	627
azoR	Newman_ERR901856	1129.27	62.8783	421.354	627
azoR	Newman_ERR901857	905.421	50.5655	416.404	627
azoR	S0385_ERR901841	900.943	50.5616	410.797	627
azoR	S0385_ERR901842	1048	58.9742	410.606	627
bceA_1	HO_5096_0412_ERR901838	2732.04	116.115	547.085	762
bceA_1	HO_5096_0412_ERR901839	2340.95	99.0782	552.301	762
bceA_1	MRSA252_ERR901835	3070.65	129.198	564.191	762
bceA_1	MRSA252_ERR901836	2735.57	115.258	570.642	762
bceA_1	Newman_ERR901856	4060.92	171.465	555.652	762
bceA_1	Newman_ERR901857	3793.03	160.212	550.567	762
bceA_1	S0385_ERR901841	2538.93	107.36	545.201	762
bceA_1	S0385_ERR901842	2523.56	106.966	545.123	762
bceA_2	HO_5096_0412_ERR901838	147.253	6.29296	544.085	759
bceA_2	HO_5096_0412_ERR901839	136.313	5.80023	549.356	759
bceA_2	MRSA252_ERR901835	352.088	14.8934	561.191	759
bceA_2	MRSA252_ERR901836	436.247	18.4775	567.642	759
bceA_2	Newman_ERR901856	150.491	6.38868	552.652	759
bceA_2	Newman_ERR901857	136.174	5.78271	547.622	759
bceA_2	S0385_ERR901841	231.58	9.84675	542.201	759
bceA_2	S0385_ERR901842	173.475	7.3938	542.123	759
bceB_1	HO_5096_0412_ERR901838	4738.61	65.7766	1675.09	1890
bceB_1	HO_5096_0412_ERR901839	4668.26	64.9449	1680.25	1890
bceB_1	MRSA252_ERR901835	5709.28	80.0913	1692.19	1890
bceB_1	MRSA252_ERR901836	5465.28	77.3565	1698.64	1890
bceB_1	Newman_ERR901856	7782.36	108.45	1683.59	1890
bceB_1	Newman_ERR901857	7361.51	101.998	1678.39	1890
bceB_1	S0385_ERR901841	4523.75	62.3306	1673.2	1890
bceB_1	S0385_ERR901842	4515.46	62.3594	1673.12	1890
bceB_2	HO_5096_0412_ERR901838	1007.21	13.1122	1786.09	2001
bceB_2	HO_5096_0412_ERR901839	950.556	12.4047	1791.25	2001
bceB_2	MRSA252_ERR901835	956.1	12.5868	1803.19	2001
bceB_2	MRSA252_ERR901836	927.146	12.318	1809.64	2001
bceB_2	Newman_ERR901856	928.611	12.1401	1794.59	2001
bceB_2	Newman_ERR901857	943.297	12.2592	1789.39	2001
bceB_2	S0385_ERR901841	1153.67	14.907	1784.2	2001
bceB_2	S0385_ERR901842	1112.28	14.4052	1784.12	2001
bceB_3	HO_5096_0412_ERR901838	242.477	3.384	1666.09	1881
bceB_3	HO_5096_0412_ERR901839	238.093	3.33019	1671.25	1881
bceB_3	MRSA252_ERR901835	457.309	6.44955	1683.19	1881
bceB_3	MRSA252_ERR901836	484.068	6.88807	1689.64	1881
bceB_3	Newman_ERR901856	352.312	4.93596	1674.59	1881
bceB_3	Newman_ERR901857	345.395	4.81145	1669.39	1881
bceB_3	S0385_ERR901841	382.795	5.30288	1664.2	1881
bceB_3	S0385_ERR901842	363.278	5.04407	1664.12	1881
bcp	HO_5096_0412_ERR901838	1939.82	182.452	247.212	456
bcp	HO_5096_0412_ERR901839	2211.91	205.985	251.011	456
bcp	MRSA252_ERR901835	2319.93	211.174	260.789	456
bcp	MRSA252_ERR901836	2188.06	197.572	266.27	456
bcp	Newman_ERR901856	4343.24	399.285	255.201	456
bcp	Newman_ERR901857	5087.13	471.141	251.096	456
bcp	S0385_ERR901841	2402.52	225.986	245.096	456
bcp	S0385_ERR901842	2369.47	223.846	244.585	456
bcr_1	HO_5096_0412_ERR901838	1303.68	30.4934	994.085	1209
bcr_1	HO_5096_0412_ERR901839	1455.82	34.0564	999.245	1209
bcr_1	MRSA252_ERR901835	796.244	18.6924	1011.19	1209
bcr_1	MRSA252_ERR901836	838.335	19.8066	1017.64	1209
bcr_1	Newman_ERR901856	1163.1	27.2173	1002.59	1209
bcr_1	Newman_ERR901857	1238.19	28.8695	997.392	1209
bcr_1	S0385_ERR901841	844.899	19.6316	992.201	1209
bcr_1	S0385_ERR901842	870.438	20.2722	992.123	1209
bcr_2	HO_5096_0412_ERR901838	5178.41	120.759	997.085	1212
bcr_2	HO_5096_0412_ERR901839	5131.73	119.688	1002.25	1212
bcr_2	MRSA252_ERR901835	4320.16	101.119	1014.19	1212
bcr_2	MRSA252_ERR901836	4382.96	103.248	1020.64	1212
bcr_2	Newman_ERR901856	9311.77	217.252	1005.59	1212
bcr_2	Newman_ERR901857	7796.18	181.23	1000.39	1212
bcr_2	S0385_ERR901841	4992.2	115.646	995.201	1212
bcr_2	S0385_ERR901842	4619.55	107.263	995.123	1212
bdbD	HO_5096_0412_ERR901838	1209.44	72.8842	385.841	600
bdbD	HO_5096_0412_ERR901839	1117.77	66.8276	390.983	600
bdbD	MRSA252_ERR901835	1567.19	92.4481	402.418	600
bdbD	MRSA252_ERR901836	1325.33	77.9595	408.735	600
bdbD	Newman_ERR901856	598.464	35.5895	394.52	600
bdbD	Newman_ERR901857	638.484	38.1065	389.645	600
bdbD	S0385_ERR901841	915.747	54.9456	384.232	600
bdbD	S0385_ERR901842	812.273	48.9064	383.764	600
betA	HO_5096_0412_ERR901838	310.214	4.8245	1495.09	1710
betA	HO_5096_0412_ERR901839	317.155	4.94164	1500.25	1710
betA	MRSA252_ERR901835	826.597	12.976	1512.19	1710
betA	MRSA252_ERR901836	1217.98	19.2828	1518.64	1710
betA	Newman_ERR901856	698.791	10.9036	1503.59	1710
betA	Newman_ERR901857	855.821	13.2824	1498.39	1710
betA	S0385_ERR901841	310.889	4.79996	1493.2	1710
betA	S0385_ERR901842	338.787	5.24275	1493.12	1710
bfmBAA	HO_5096_0412_ERR901838	5954.93	177.953	778.085	993
bfmBAA	HO_5096_0412_ERR901839	5572.47	166.308	783.245	993
bfmBAA	MRSA252_ERR901835	5007.13	149.476	795.191	993
bfmBAA	MRSA252_ERR901836	4300.98	128.995	801.642	993
bfmBAA	Newman_ERR901856	4444.73	132.572	786.589	993
bfmBAA	Newman_ERR901857	3990.53	118.763	781.392	993
bfmBAA	S0385_ERR901841	6116.26	181.662	776.201	993
bfmBAA	S0385_ERR901842	6292.05	187.322	776.123	993
bfmBAB	HO_5096_0412_ERR901838	5275.6	159.498	769.085	984
bfmBAB	HO_5096_0412_ERR901839	5402.54	163.11	774.245	984
bfmBAB	MRSA252_ERR901835	4488.11	135.515	786.191	984
bfmBAB	MRSA252_ERR901836	4047.24	122.763	792.642	984
bfmBAB	Newman_ERR901856	4144.92	125.06	777.589	984
bfmBAB	Newman_ERR901857	3676.7	110.698	772.392	984
bfmBAB	S0385_ERR901841	5285.11	158.817	767.201	984
bfmBAB	S0385_ERR901842	5480.8	165.085	767.123	984
bglA	HO_5096_0412_ERR901838	435.87	8.29301	1222.09	1437
bglA	HO_5096_0412_ERR901839	400.76	7.63335	1227.25	1437
bglA	MRSA252_ERR901835	663.706	12.7142	1239.19	1437
bglA	MRSA252_ERR901836	566.047	10.9256	1245.64	1437
bglA	Newman_ERR901856	774.62	14.7682	1230.59	1437
bglA	Newman_ERR901857	827.865	15.711	1225.39	1437
bglA	S0385_ERR901841	719.063	13.5858	1220.2	1437
bglA	S0385_ERR901842	662.268	12.5417	1220.12	1437
bglK	HO_5096_0412_ERR901838	127.62	4.59287	646.085	861
bglK	HO_5096_0412_ERR901839	136.313	4.89277	651.245	861
bglK	MRSA252_ERR901835	52.6108	1.88317	663.191	861
bglK	MRSA252_ERR901836	65.3882	2.3477	669.642	861
bglK	Newman_ERR901856	66.496	2.3833	654.589	861
bglK	Newman_ERR901857	101.905	3.64927	649.392	861
bglK	S0385_ERR901841	152.272	5.44942	644.201	861
bglK	S0385_ERR901842	154.087	5.52745	644.123	861
bioB	HO_5096_0412_ERR901838	132.528	3.88548	793.085	1008
bioB	HO_5096_0412_ERR901839	115.412	3.37968	798.245	1008
bioB	MRSA252_ERR901835	132.539	3.88337	810.191	1008
bioB	MRSA252_ERR901836	153.223	4.51106	816.642	1008
bioB	Newman_ERR901856	46.6638	1.36578	801.589	1008
bioB	Newman_ERR901857	78.4578	2.29101	796.392	1008
bioB	S0385_ERR901841	94.1126	2.74228	791.201	1008
bioB	S0385_ERR901842	78.5741	2.2949	791.123	1008
bioD1	HO_5096_0412_ERR901838	9.81689	0.483258	472.336	687
bioD1	HO_5096_0412_ERR901839	6.36127	0.311504	477.356	687
bioD1	MRSA252_ERR901835	6.07048	0.294546	489.241	687
bioD1	MRSA252_ERR901836	15.6151	0.757465	495.642	687
bioD1	Newman_ERR901856	20.9987	1.02454	480.858	687
bioD1	Newman_ERR901857	36.9744	1.80666	475.929	687
bioD1	S0385_ERR901841	9.51701	0.466378	470.449	687
bioD1	S0385_ERR901842	24.4906	1.20356	470.174	687
bioK	HO_5096_0412_ERR901838	43.1943	0.87786	1144.09	1359
bioK	HO_5096_0412_ERR901839	39.0764	0.794811	1149.25	1359
bioK	MRSA252_ERR901835	41.4816	0.848017	1161.19	1359
bioK	MRSA252_ERR901836	42.9415	0.884207	1167.64	1359
bioK	Newman_ERR901856	41.9975	0.854872	1152.59	1359
bioK	Newman_ERR901857	58.6179	1.18806	1147.39	1359
bioK	S0385_ERR901841	60.2744	1.21658	1142.2	1359
bioK	S0385_ERR901842	44.8995	0.908357	1142.12	1359
bioW	HO_5096_0412_ERR901838	165.905	8.06462	478.336	693
bioW	HO_5096_0412_ERR901839	134.495	6.50433	483.356	693
bioW	MRSA252_ERR901835	110.28	5.28608	495.241	693
bioW	MRSA252_ERR901836	143.464	6.87598	501.642	693
bioW	Newman_ERR901856	71.1624	3.4296	486.81	693
bioW	Newman_ERR901857	91.985	4.4391	481.882	693
bioW	S0385_ERR901841	93.0552	4.50272	476.449	693
bioW	S0385_ERR901842	93.8808	4.55553	476.174	693
bioY	HO_5096_0412_ERR901838	643.006	41.9632	356.29	570
bioY	HO_5096_0412_ERR901839	724.276	46.857	361.32	570
bioY	MRSA252_ERR901835	522.061	34.6512	357.648	555
bioY	MRSA252_ERR901836	542.624	35.8488	363.925	555
bioY	Newman_ERR901856	624.129	41.7879	350.41	555
bioY	Newman_ERR901857	671.851	45.2227	345.49	555
bioY	S0385_ERR901841	575.25	39.0269	339.816	555
bioY	S0385_ERR901842	588.796	40.1019	339.256	555
birA	HO_5096_0412_ERR901838	1585.43	48.6921	757.085	972
birA	HO_5096_0412_ERR901839	1802.97	55.2911	762.245	972
birA	MRSA252_ERR901835	1933.45	59.284	774.191	972
birA	MRSA252_ERR901836	2010.44	61.9193	780.642	972
birA	Newman_ERR901856	1488.58	45.6171	765.589	972
birA	Newman_ERR901857	1549.32	47.3828	760.392	972
birA	S0385_ERR901841	2140.27	65.3366	755.201	972
birA	S0385_ERR901842	2089.87	63.9483	755.123	972
bltD_1	HO_5096_0412_ERR901838	1207.48	102.151	274.847	486
bltD_1	HO_5096_0412_ERR901839	974.183	81.5437	279.262	486
bltD_1	MRSA252_ERR901835	672.811	52.9646	301.551	498
bltD_1	MRSA252_ERR901836	761.236	59.4643	307.786	498
bltD_1	Newman_ERR901856	1363.75	112.836	283.556	486
bltD_1	Newman_ERR901857	1334.68	111.14	279.272	486
bltD_1	S0385_ERR901841	674.65	56.9027	273.336	486
bltD_1	S0385_ERR901842	635.736	53.8379	272.846	486
bltD_2	HO_5096_0412_ERR901838	974.817	35.0825	646.085	861
bltD_2	HO_5096_0412_ERR901839	1034.16	37.1198	651.245	861
bltD_2	MRSA252_ERR901835	747.68	26.7627	663.191	861
bltD_2	MRSA252_ERR901836	936.905	33.6387	669.642	861
bltD_2	Newman_ERR901856	1034.77	37.0875	654.589	861
bltD_2	Newman_ERR901857	1465.45	52.4785	649.392	861
bltD_2	S0385_ERR901841	1042.64	37.3134	644.201	861
bltD_2	S0385_ERR901842	1082.69	38.8386	644.123	861
bmrA	HO_5096_0412_ERR901838	20198.3	310.39	1513.09	1728
bmrA	HO_5096_0412_ERR901839	17920.6	275.914	1518.25	1728
bmrA	MRSA252_ERR901835	9929.28	154.037	1530.19	1728
bmrA	MRSA252_ERR901836	10192.7	159.48	1536.64	1728
bmrA	Newman_ERR901856	39540.6	609.675	1521.59	1728
bmrA	Newman_ERR901857	33977.6	521.075	1516.39	1728
bmrA	S0385_ERR901841	15862.7	241.995	1511.2	1728
bmrA	S0385_ERR901842	17658.8	270.015	1511.12	1728
brnQ_1	HO_5096_0412_ERR901838	9629.39	196.217	1141.09	1356
brnQ_1	HO_5096_0412_ERR901839	8850.35	180.487	1146.25	1356
brnQ_1	MRSA252_ERR901835	8260.91	169.317	1158.19	1356
brnQ_1	MRSA252_ERR901836	8428.24	173.993	1164.64	1356
brnQ_1	Newman_ERR901856	10333.7	210.895	1149.59	1356
brnQ_1	Newman_ERR901857	8923.45	181.333	1144.39	1356
brnQ_1	S0385_ERR901841	9435.58	190.95	1139.2	1356
brnQ_1	S0385_ERR901842	9189.09	186.393	1139.12	1356
brnQ_2	HO_5096_0412_ERR901838	7316.53	155.635	1093.09	1308
brnQ_2	HO_5096_0412_ERR901839	7044.65	149.942	1098.25	1308
brnQ_2	MRSA252_ERR901835	5535.26	118.357	1110.19	1308
brnQ_2	MRSA252_ERR901836	5083.69	109.459	1116.64	1308
brnQ_2	Newman_ERR901856	5169.19	110.092	1101.59	1308
brnQ_2	Newman_ERR901857	3599.14	76.3398	1096.39	1308
brnQ_2	S0385_ERR901841	4950.96	104.314	1094.2	1311
brnQ_2	S0385_ERR901842	4798.12	101.329	1094.12	1311
brnQ_3	HO_5096_0412_ERR901838	2285.37	47.0638	1129.09	1344
brnQ_3	HO_5096_0412_ERR901839	2550.87	52.5707	1134.25	1344
brnQ_3	MRSA252_ERR901835	2867.29	59.3837	1146.19	1344
brnQ_3	MRSA252_ERR901836	3841.31	80.1256	1152.64	1344
brnQ_3	Newman_ERR901856	2775.33	57.2377	1137.59	1344
brnQ_3	Newman_ERR901857	2928.19	60.1341	1132.39	1344
brnQ_3	S0385_ERR901841	2309.46	47.2346	1127.2	1344
brnQ_3	S0385_ERR901842	2223.55	45.583	1127.12	1344
btr	HO_5096_0412_ERR901838	5373.77	61.762	2023.09	2238
btr	HO_5096_0412_ERR901839	4811.85	55.4566	2028.25	2238
btr	MRSA252_ERR901835	4635.82	53.9397	2040.19	2238
btr	MRSA252_ERR901836	4338.07	50.9613	2046.64	2238
btr	Newman_ERR901856	4228.91	48.8366	2031.59	2238
btr	Newman_ERR901857	4782.32	54.8824	2026.39	2238
btr	S0385_ERR901841	4194.88	47.8477	2021.2	2238
btr	S0385_ERR901842	4266.47	48.7758	2021.12	2238
btrK	HO_5096_0412_ERR901838	2652.52	62.4197	988.085	1203
btrK	HO_5096_0412_ERR901839	3951.26	92.991	993.245	1203
btrK	MRSA252_ERR901835	216.514	5.11316	1005.19	1203
btrK	MRSA252_ERR901836	242.034	5.75222	1011.64	1203
btrK	Newman_ERR901856	1353.25	31.8577	996.589	1203
btrK	Newman_ERR901857	1493.4	35.0308	991.392	1203
btrK	S0385_ERR901841	1519.55	35.5222	986.201	1203
btrK	S0385_ERR901842	1022.48	23.9581	986.123	1203
btuF	HO_5096_0412_ERR901838	2769.34	95.6674	673.085	888
btuF	HO_5096_0412_ERR901839	2844.4	98.0315	678.245	888
btuF	MRSA252_ERR901835	2884.49	99.2094	690.191	888
btuF	MRSA252_ERR901836	3643.2	125.736	696.642	888
btuF	Newman_ERR901856	3297.97	113.521	681.589	888
btuF	Newman_ERR901857	3382.7	116.301	676.392	888
btuF	S0385_ERR901841	2215.35	76.0922	671.201	888
btuF	S0385_ERR901842	2086.81	71.8469	671.123	888
butA	HO_5096_0412_ERR901838	3066.8	126.864	562.085	777
butA	HO_5096_0412_ERR901839	3050.68	125.715	567.245	777
butA	MRSA252_ERR901835	2888.54	118.388	579.191	777
butA	MRSA252_ERR901836	1535.16	63.0242	585.642	777
butA	Newman_ERR901856	3003.99	123.503	570.652	777
butA	Newman_ERR901857	2865.96	117.843	565.567	777
butA	S0385_ERR901841	2211.12	90.9953	560.201	777
butA	S0385_ERR901842	2321.51	95.7667	560.123	777
cap8A_1	HO_5096_0412_ERR901838	1102.44	56.4027	454.476	669
cap8A_1	HO_5096_0412_ERR901839	879.673	44.7599	459.404	669
cap8A_1	MRSA252_ERR901835	52.6108	2.65024	471.241	669
cap8A_1	MRSA252_ERR901836	49.7731	2.50515	477.691	669
cap8A_1	Newman_ERR901856	1983.21	100.474	463.093	669
cap8A_1	Newman_ERR901857	1340.1	68.0543	457.929	669
cap8A_1	S0385_ERR901841	2917.49	148.644	452.495	669
cap8A_1	S0385_ERR901842	4061.36	207.473	452.312	669
cap8A_2	HO_5096_0412_ERR901838	41.2309	2.13767	448.476	663
cap8A_2	HO_5096_0412_ERR901839	53.6164	2.76396	453.449	663
cap8A_2	MRSA252_ERR901835	20.2349	1.03247	465.241	663
cap8A_2	MRSA252_ERR901836	21.4707	1.0944	471.691	663
cap8A_2	Newman_ERR901856	12.8326	0.65866	457.093	663
cap8A_2	Newman_ERR901857	17.1345	0.881606	451.975	663
cap8A_2	S0385_ERR901841	21.1489	1.09189	446.54	663
cap8A_2	S0385_ERR901842	18.368	0.950935	446.312	663
capD	HO_5096_0412_ERR901838	1024.88	29.2726	814.085	1029
capD	HO_5096_0412_ERR901839	910.571	25.9814	819.245	1029
capD	MRSA252_ERR901835	69.8105	1.99376	831.191	1029
capD	MRSA252_ERR901836	89.7868	2.57715	837.642	1029
capD	Newman_ERR901856	1287.92	36.7332	822.589	1029
capD	Newman_ERR901857	1293.2	36.792	817.392	1029
capD	S0385_ERR901841	3478.99	98.7509	812.201	1029
capD	S0385_ERR901842	5320.59	151.379	812.123	1029
carA	HO_5096_0412_ERR901838	265.056	6.95535	886.085	1101
carA	HO_5096_0412_ERR901839	256.268	6.7214	891.245	1101
carA	MRSA252_ERR901835	245.854	6.46177	903.191	1101
carA	MRSA252_ERR901836	206.9	5.4686	909.642	1101
carA	Newman_ERR901856	467.805	12.2686	894.589	1101
carA	Newman_ERR901857	450.005	11.7664	889.392	1101
carA	S0385_ERR901841	164.961	4.30113	884.201	1101
carA	S0385_ERR901842	189.802	4.9604	884.123	1101
carB	HO_5096_0412_ERR901838	1159.37	9.1101	2959.09	3174
carB	HO_5096_0412_ERR901839	1235	9.73898	2964.25	3174
carB	MRSA252_ERR901835	1132.14	9.03013	2976.19	3174
carB	MRSA252_ERR901836	947.641	7.63887	2982.64	3174
carB	Newman_ERR901856	1709.06	13.5116	2967.59	3174
carB	Newman_ERR901857	1909.14	14.987	2962.39	3174
carB	S0385_ERR901841	869.22	6.77641	2957.2	3174
carB	S0385_ERR901842	828.6	6.47446	2957.12	3174
catD	HO_5096_0412_ERR901838	1754.28	251.932	161.909	357
catD	HO_5096_0412_ERR901839	2562.68	366.596	163.406	357
catD	MRSA252_ERR901835	2269.35	317.206	169.829	357
catD	MRSA252_ERR901836	2517.93	350.196	172.87	357
catD	Newman_ERR901856	10726.9	1505.36	167.18	357
catD	Newman_ERR901857	10382.6	1466.65	164.625	357
catD	S0385_ERR901841	6173.36	891.038	159.726	357
catD	S0385_ERR901842	5328.75	770.71	159.758	357
catE_1	HO_5096_0412_ERR901838	794.186	45.7444	403.684	618
catE_1	HO_5096_0412_ERR901839	968.731	55.4058	408.705	618
catE_1	MRSA252_ERR901835	967.229	38.2554	600.191	798
catE_1	MRSA252_ERR901836	1194.55	47.3434	606.642	798
catE_1	Newman_ERR901856	1196.93	47.4629	591.652	798
catE_1	Newman_ERR901857	1492.5	59.1776	586.51	798
catE_1	S0385_ERR901841	1349.3	53.5221	581.201	798
catE_1	S0385_ERR901842	1374.54	54.6533	581.123	798
catE_2	HO_5096_0412_ERR901838	1048.44	41.1735	592.085	807
catE_2	HO_5096_0412_ERR901839	1065.06	41.6853	597.245	807
catE_2	MRSA252_ERR901835	291.383	11.3544	609.191	807
catE_2	MRSA252_ERR901836	233.25	9.10921	615.642	807
catE_2	Newman_ERR901856	1454.75	56.822	600.652	807
catE_2	Newman_ERR901857	1210.23	47.2699	595.392	807
catE_2	S0385_ERR901841	990.826	38.7034	590.201	807
catE_2	S0385_ERR901842	1013.3	39.6756	590.123	807
cca	HO_5096_0412_ERR901838	1839.69	43.2918	988.085	1203
cca	HO_5096_0412_ERR901839	1913.83	45.0412	993.245	1203
cca	MRSA252_ERR901835	2189.42	51.7051	1005.19	1203
cca	MRSA252_ERR901836	2064.12	49.0563	1011.64	1203
cca	Newman_ERR901856	1339.25	31.5282	996.589	1203
cca	Newman_ERR901857	1468.15	34.4385	991.392	1203
cca	S0385_ERR901841	2092.68	48.9203	986.201	1203
cca	S0385_ERR901842	2082.72	48.801	986.123	1203
ccpA	HO_5096_0412_ERR901838	5969.65	179.084	775.085	990
ccpA	HO_5096_0412_ERR901839	6390.35	191.45	780.245	990
ccpA	MRSA252_ERR901835	6483.27	194.275	792.191	990
ccpA	MRSA252_ERR901836	7339.09	220.941	798.642	990
ccpA	Newman_ERR901856	7323.89	219.284	783.589	990
ccpA	Newman_ERR901857	10154.4	303.372	778.392	990
ccpA	S0385_ERR901841	6659.79	198.573	773.201	990
ccpA	S0385_ERR901842	6931.87	207.171	773.123	990
ccpN	HO_5096_0412_ERR901838	1445.05	102.759	326.977	540
ccpN	HO_5096_0412_ERR901839	1210.46	85.3038	331.699	540
ccpN	MRSA252_ERR901835	1578.32	109.323	342.719	540
ccpN	MRSA252_ERR901836	1551.75	106.881	349.066	540
ccpN	Newman_ERR901856	2440.52	170.57	335.686	540
ccpN	Newman_ERR901857	2662.15	187.151	330.795	540
ccpN	S0385_ERR901841	1350.36	111.593	278.974	492
ccpN	S0385_ERR901842	1217.39	100.958	278.623	492
cdd	HO_5096_0412_ERR901838	952.238	109.616	201.989	405
cdd	HO_5096_0412_ERR901839	861.498	98.5663	204.309	405
cdd	MRSA252_ERR901835	717.328	80.0781	212.646	405
cdd	MRSA252_ERR901836	695.847	76.9947	217.29	405
cdd	Newman_ERR901856	1291.42	145.393	208.39	405
cdd	Newman_ERR901857	1247.21	141.296	205.271	405
cdd	S0385_ERR901841	982.366	113.629	199.313	405
cdd	S0385_ERR901842	1015.34	117.715	199.301	405
cdr	HO_5096_0412_ERR901838	14947.2	315.356	1102.09	1317
cdr	HO_5096_0412_ERR901839	16877.4	356.306	1107.25	1317
cdr	MRSA252_ERR901835	19890.9	421.895	1119.19	1317
cdr	MRSA252_ERR901836	18061.8	385.786	1125.64	1317
cdr	Newman_ERR901856	15395.6	325.233	1110.59	1317
cdr	Newman_ERR901857	15105.4	317.785	1105.39	1317
cdr	S0385_ERR901841	20400.2	427.478	1100.2	1317
cdr	S0385_ERR901842	17972	377.471	1100.12	1317
cdsA	HO_5096_0412_ERR901838	2004.61	82.049	568.085	783
cdsA	HO_5096_0412_ERR901839	2340.04	95.4212	573.245	783
cdsA	MRSA252_ERR901835	2399.86	97.3513	585.191	783
cdsA	MRSA252_ERR901836	2789.25	113.348	591.642	783
cdsA	Newman_ERR901856	3331.8	135.556	576.652	783
cdsA	Newman_ERR901857	3059.85	124.507	571.51	783
cdsA	S0385_ERR901841	2485	101.183	566.201	783
cdsA	S0385_ERR901842	2397.02	97.8338	566.123	783
cfiB_1	HO_5096_0412_ERR901838	19775.1	142	3238.09	3453
cfiB_1	HO_5096_0412_ERR901839	19493.7	140.5	3243.25	3453
cfiB_1	MRSA252_ERR901835	15929.9	116.169	3255.19	3453
cfiB_1	MRSA252_ERR901836	16360.7	120.601	3261.64	3453
cfiB_1	Newman_ERR901856	27298.3	197.27	3246.59	3453
cfiB_1	Newman_ERR901857	26287	188.594	3241.39	3453
cfiB_1	S0385_ERR901841	20447.8	145.667	3236.2	3453
cfiB_1	S0385_ERR901842	21204.8	151.404	3236.12	3453
cfiB_2	HO_5096_0412_ERR901838	9531.22	194.217	1141.09	1356
cfiB_2	HO_5096_0412_ERR901839	10252.6	209.082	1146.25	1356
cfiB_2	MRSA252_ERR901835	12464.7	255.479	1158.19	1356
cfiB_2	MRSA252_ERR901836	11321.9	233.73	1164.64	1356
cfiB_2	Newman_ERR901856	12126.8	247.489	1149.59	1356
cfiB_2	Newman_ERR901857	11869.7	241.203	1144.39	1356
cfiB_2	S0385_ERR901841	10242.4	207.278	1139.2	1356
cfiB_2	S0385_ERR901842	10013.6	203.118	1139.12	1356
cggR	HO_5096_0412_ERR901838	122807	3573.45	799.085	1014
cggR	HO_5096_0412_ERR901839	108949	3166.61	804.245	1014
cggR	MRSA252_ERR901835	103626	3013.91	816.191	1014
cggR	MRSA252_ERR901836	97089.7	2837.58	822.642	1014
cggR	Newman_ERR901856	42501.4	1234.71	807.589	1014
cggR	Newman_ERR901857	19846.2	575.187	802.392	1014
cggR	S0385_ERR901841	120102	3473.24	797.201	1014
cggR	S0385_ERR901842	118622	3438.5	797.123	1014
cidA	HO_5096_0412_ERR901838	360.28	43.0824	194.445	396
cidA	HO_5096_0412_ERR901839	275.352	32.7813	196.347	396
cidA	MRSA252_ERR901835	1596.54	185.27	204.563	396
cidA	MRSA252_ERR901836	1227.74	141.394	208.766	396
cidA	Newman_ERR901856	282.316	33.0678	200.301	396
cidA	Newman_ERR901857	378.762	44.5957	197.511	396
cidA	S0385_ERR901841	195.627	23.5766	191.293	396
cidA	S0385_ERR901842	188.782	22.7678	191.587	396
cidB	HO_5096_0412_ERR901838	4825.98	236.07	475.336	690
cidB	HO_5096_0412_ERR901839	4049.4	197.056	480.356	690
cidB	MRSA252_ERR901835	11284	544.174	492.241	690
cidB	MRSA252_ERR901836	8737.62	421.299	498.642	690
cidB	Newman_ERR901856	1054.6	51.1356	483.858	690
cidB	Newman_ERR901857	1194.9	58.026	478.882	690
cidB	S0385_ERR901841	3610.12	175.792	473.449	690
cidB	S0385_ERR901842	3564.41	174.058	473.174	690
cinA	HO_5096_0412_ERR901838	1181.95	29.3277	937.085	1152
cinA	HO_5096_0412_ERR901839	1274.07	31.6076	942.245	1152
cinA	MRSA252_ERR901835	1194.87	29.7262	954.191	1152
cinA	MRSA252_ERR901836	1423.9	35.6373	960.642	1152
cinA	Newman_ERR901856	1510.74	37.4835	945.589	1152
cinA	Newman_ERR901857	2130.99	52.6975	940.392	1152
cinA	S0385_ERR901841	1074.36	26.4849	935.201	1152
cinA	S0385_ERR901842	1098	27.1306	935.123	1152
citN	HO_5096_0412_ERR901838	415.254	8.35182	1156.09	1371
citN	HO_5096_0412_ERR901839	478.004	9.6221	1161.25	1371
citN	MRSA252_ERR901835	128.492	2.59992	1173.19	1371
citN	MRSA252_ERR901836	189.333	3.85889	1179.64	1371
citN	Newman_ERR901856	1536.41	30.9518	1164.59	1371
citN	Newman_ERR901857	1664.75	33.3915	1159.39	1371
citN	S0385_ERR901841	154.387	3.08376	1154.2	1371
citN	S0385_ERR901842	134.698	2.69674	1154.12	1371
citZ	HO_5096_0412_ERR901838	1076.91	27.6051	907.085	1122
citZ	HO_5096_0412_ERR901839	1305.88	33.4621	912.245	1122
citZ	MRSA252_ERR901835	1569.22	40.3065	924.191	1122
citZ	MRSA252_ERR901836	1588.84	41.0471	930.642	1122
citZ	Newman_ERR901856	1035.94	26.5452	915.589	1122
citZ	Newman_ERR901857	1378.87	35.222	910.392	1122
citZ	S0385_ERR901841	1287.97	32.8028	905.201	1122
citZ	S0385_ERR901842	1354.13	34.5684	905.123	1122
clpB	HO_5096_0412_ERR901838	3586.11	34.8144	2395.09	2610
clpB	HO_5096_0412_ERR901839	3211.53	31.2766	2400.25	2610
clpB	MRSA252_ERR901835	21116.2	207.805	2412.19	2610
clpB	MRSA252_ERR901836	27273.7	271.118	2418.64	2610
clpB	Newman_ERR901856	2150.04	20.9864	2403.59	2610
clpB	Newman_ERR901857	4141.13	40.1529	2398.39	2610
clpB	S0385_ERR901841	4177.97	40.2473	2393.2	2610
clpB	S0385_ERR901842	4064.42	39.243	2393.12	2610
clpC	HO_5096_0412_ERR901838	13591.5	140.952	2242.09	2457
clpC	HO_5096_0412_ERR901839	14718.2	153.097	2247.25	2457
clpC	MRSA252_ERR901835	47090.7	494.806	2259.19	2457
clpC	MRSA252_ERR901836	60455.8	641.553	2265.64	2457
clpC	Newman_ERR901856	16309	170.014	2250.59	2457
clpC	Newman_ERR901857	25081.2	259.762	2245.39	2457
clpC	S0385_ERR901841	18482	190.201	2240.2	2457
clpC	S0385_ERR901842	16891.4	174.229	2240.12	2457
clpL	HO_5096_0412_ERR901838	6944.47	84.8472	1903.09	2118
clpL	HO_5096_0412_ERR901839	3196.08	39.1513	1908.25	2118
clpL	MRSA252_ERR901835	3517.84	43.763	1908.19	2106
clpL	MRSA252_ERR901836	1642.51	20.6256	1914.64	2106
clpL	Newman_ERR901856	4959.2	61.2498	1899.59	2106
clpL	Newman_ERR901857	3264.57	40.075	1894.39	2106
clpL	S0385_ERR901841	17796.8	216.833	1892.2	2109
clpL	S0385_ERR901842	18337.4	223.932	1892.12	2109
clpP_1	HO_5096_0412_ERR901838	15360.5	954.797	374.068	588
clpP_1	HO_5096_0412_ERR901839	17383.5	1071.99	379.06	588
clpP_1	MRSA252_ERR901835	35255.3	2142.97	390.536	588
clpP_1	MRSA252_ERR901836	43791.5	2653.58	396.775	588
clpP_1	Newman_ERR901856	18393.7	1127.7	382.674	588
clpP_1	Newman_ERR901857	22488.5	1383.99	377.874	588
clpP_1	S0385_ERR901841	21100.3	1306.18	372.422	588
clpP_1	S0385_ERR901842	20080.3	1247.67	371.877	588
clpX	HO_5096_0412_ERR901838	12412.5	275.371	1048.09	1263
clpX	HO_5096_0412_ERR901839	13038.8	289.381	1053.25	1263
clpX	MRSA252_ERR901835	18088	403.103	1065.19	1263
clpX	MRSA252_ERR901836	18132	406.802	1071.64	1263
clpX	Newman_ERR901856	14498.5	321.935	1056.59	1263
clpX	Newman_ERR901857	14779.8	326.906	1051.39	1263
clpX	S0385_ERR901841	14550.4	320.636	1046.2	1263
clpX	S0385_ERR901842	14492.3	320.098	1046.12	1263
cls_1	HO_5096_0412_ERR901838	6904.22	126.697	1267.09	1482
cls_1	HO_5096_0412_ERR901839	7115.54	130.737	1272.25	1482
cls_1	MRSA252_ERR901835	7798.54	144.157	1284.19	1482
cls_1	MRSA252_ERR901836	6821.84	127.081	1290.64	1482
cls_1	Newman_ERR901856	4261.58	78.3812	1275.59	1482
cls_1	Newman_ERR901857	4943.74	90.4975	1270.39	1482
cls_1	S0385_ERR901841	2781.08	50.6763	1265.2	1482
cls_1	S0385_ERR901842	2541.92	46.4256	1265.12	1482
cls_2	HO_5096_0412_ERR901838	4057.32	74.2785	1270.09	1485
cls_2	HO_5096_0412_ERR901839	3992.15	73.1771	1275.25	1485
cls_2	MRSA252_ERR901835	4330.27	79.8593	1287.19	1485
cls_2	MRSA252_ERR901836	4997.8	92.8863	1293.64	1485
cls_2	Newman_ERR901856	5498.17	100.888	1278.59	1485
cls_2	Newman_ERR901857	5113.28	93.3805	1273.39	1485
cls_2	S0385_ERR901841	3864.96	70.26	1268.2	1485
cls_2	S0385_ERR901842	3912.38	71.2865	1268.12	1485
cmk	HO_5096_0412_ERR901838	4406.8	230.015	445.476	660
cmk	HO_5096_0412_ERR901839	4730.06	245.461	450.449	660
cmk	MRSA252_ERR901835	2937.1	150.82	462.288	660
cmk	MRSA252_ERR901836	3895.96	199.855	468.691	660
cmk	Newman_ERR901856	6080.3	314.147	454.093	660
cmk	Newman_ERR901857	5912.29	306.233	448.975	660
cmk	S0385_ERR901841	4138.84	215.085	443.629	660
cmk	S0385_ERR901842	3777.68	196.899	443.312	660
cmpC	HO_5096_0412_ERR901838	5785.09	176.972	760.085	975
cmpC	HO_5096_0412_ERR901839	7278.2	222.324	765.245	975
cmpC	MRSA252_ERR901835	4280.7	130.749	777.191	975
cmpC	MRSA252_ERR901836	4823.11	147.978	783.642	975
cmpC	Newman_ERR901856	888.946	27.1353	768.589	975
cmpC	Newman_ERR901857	1937.1	59.0095	763.392	975
cmpC	S0385_ERR901841	3956.96	120.317	758.201	975
cmpC	S0385_ERR901842	3935.85	119.957	758.123	975
cmpD	HO_5096_0412_ERR901838	5417.94	239.413	526.191	741
cmpD	HO_5096_0412_ERR901839	6584.82	289.682	531.356	741
cmpD	MRSA252_ERR901835	3424.76	149.669	543.191	741
cmpD	MRSA252_ERR901836	4170.2	182.416	549.642	741
cmpD	Newman_ERR901856	692.958	30.4049	534.706	741
cmpD	Newman_ERR901857	1965.05	86.2657	529.73	741
cmpD	S0385_ERR901841	3581.57	157.517	524.201	741
cmpD	S0385_ERR901842	3514.41	154.934	524.123	741
cmtB	HO_5096_0412_ERR901838	52.0295	5.11866	236.347	444
cmtB	HO_5096_0412_ERR901839	46.3464	4.51676	239.856	444
cmtB	MRSA252_ERR901835	35.4111	3.37116	249.352	444
cmtB	MRSA252_ERR901836	31.2302	2.94878	254.635	444
cmtB	Newman_ERR901856	55.9966	5.38674	243.887	444
cmtB	Newman_ERR901857	40.5816	3.933	239.952	444
cmtB	S0385_ERR901841	31.7234	3.12452	234.07	444
cmtB	S0385_ERR901842	32.6542	3.22749	233.777	444
coaBC	HO_5096_0412_ERR901838	1730.72	40.8516	985.085	1200
coaBC	HO_5096_0412_ERR901839	1851.13	43.6975	990.245	1200
coaBC	MRSA252_ERR901835	1733.12	41.0517	1002.19	1200
coaBC	MRSA252_ERR901836	1827.94	43.5724	1008.64	1200
coaBC	Newman_ERR901856	2305.19	54.4319	993.589	1200
coaBC	Newman_ERR901857	2304.13	54.2122	988.392	1200
coaBC	S0385_ERR901841	1746.9	40.9616	983.201	1200
coaBC	S0385_ERR901842	1712.3	40.244	983.123	1200
coaD	HO_5096_0412_ERR901838	795.168	67.9784	271.985	483
coaD	HO_5096_0412_ERR901839	816.06	69.0429	276.29	483
coaD	MRSA252_ERR901835	807.373	66.7813	286.994	483
coaD	MRSA252_ERR901836	811.009	66.5912	292.816	483
coaD	Newman_ERR901856	621.796	51.9867	280.613	483
coaD	Newman_ERR901857	699.808	58.8942	276.328	483
coaD	S0385_ERR901841	704.258	60.0103	270.556	483
coaD	S0385_ERR901842	732.678	62.7055	269.982	483
coaE	HO_5096_0412_ERR901838	2186.22	124.117	409.562	624
coaE	HO_5096_0412_ERR901839	2578.13	145.321	414.705	624
coaE	MRSA252_ERR901835	2725.64	151.75	426.377	624
coaE	MRSA252_ERR901836	2880.98	160.068	432.735	624
coaE	Newman_ERR901856	3183.64	178.521	418.396	624
coaE	Newman_ERR901857	3942.73	221.789	413.404	624
coaE	S0385_ERR901841	2894.23	163.621	407.797	624
coaE	S0385_ERR901842	2604.17	147.624	407.606	624
coaW	HO_5096_0412_ERR901838	1077.89	42.5456	589.085	804
coaW	HO_5096_0412_ERR901839	1079.6	42.4677	594.245	804
coaW	MRSA252_ERR901835	1450.84	56.8152	606.191	804
coaW	MRSA252_ERR901836	1494.17	58.638	612.642	804
coaW	Newman_ERR901856	720.956	28.3018	597.652	804
coaW	Newman_ERR901857	811.632	31.8617	592.392	804
coaW	S0385_ERR901841	1183.28	46.4571	587.201	804
coaW	S0385_ERR901842	1210.25	47.6291	587.123	804
cobB	HO_5096_0412_ERR901838	696.018	30.7563	526.191	741
cobB	HO_5096_0412_ERR901839	756.991	33.3018	531.356	741
cobB	MRSA252_ERR901835	667.753	29.1821	543.191	741
cobB	MRSA252_ERR901836	706.583	30.9079	549.642	741
cobB	Newman_ERR901856	1201.59	52.7224	534.706	741
cobB	Newman_ERR901857	1228.27	53.921	529.73	741
cobB	S0385_ERR901841	642.927	28.2758	524.201	741
cobB	S0385_ERR901842	661.247	29.1513	524.123	741
cobT	HO_5096_0412_ERR901838	3901.23	54.2501	1672.09	1887
cobT	HO_5096_0412_ERR901839	4565.58	63.6299	1677.25	1887
cobT	MRSA252_ERR901835	4226.06	59.3896	1689.19	1887
cobT	MRSA252_ERR901836	4507.88	63.9182	1695.64	1887
cobT	Newman_ERR901856	7388.05	103.139	1680.59	1887
cobT	Newman_ERR901857	7861.11	109.115	1675.39	1887
cobT	S0385_ERR901841	5250.21	72.4702	1670.2	1887
cobT	S0385_ERR901842	5281.81	73.0739	1670.12	1887
cocE	HO_5096_0412_ERR901838	727.432	11.5212	1468.09	1683
cocE	HO_5096_0412_ERR901839	637.036	10.1077	1473.25	1683
cocE	MRSA252_ERR901835	507.897	8.11794	1485.19	1683
cocE	MRSA252_ERR901836	507.49	8.17993	1491.64	1683
cocE	Newman_ERR901856	398.976	6.33928	1476.59	1683
cocE	Newman_ERR901857	376.958	5.95776	1471.39	1683
cocE	S0385_ERR901841	547.757	8.61281	1466.2	1683
cocE	S0385_ERR901842	583.693	9.19903	1466.12	1683
codY	HO_5096_0412_ERR901838	10554.1	438.937	559.085	774
codY	HO_5096_0412_ERR901839	9271.1	384.083	564.245	774
codY	MRSA252_ERR901835	9605.52	395.738	576.191	774
codY	MRSA252_ERR901836	7778.27	320.972	582.642	774
codY	Newman_ERR901856	7453.38	308.052	567.652	774
codY	Newman_ERR901857	6641.86	274.558	562.567	774
codY	S0385_ERR901841	6204.03	256.692	557.201	774
codY	S0385_ERR901842	6780.84	281.229	557.123	774
comC	HO_5096_0412_ERR901838	31.4141	1.48104	493.191	708
comC	HO_5096_0412_ERR901839	22.7188	1.06563	498.356	708
comC	MRSA252_ERR901835	15.1762	0.706128	510.191	708
comC	MRSA252_ERR901836	8.78349	0.408756	516.642	708
comC	Newman_ERR901856	24.4985	1.14539	501.81	708
comC	Newman_ERR901857	33.3671	1.5618	496.833	708
comC	S0385_ERR901841	27.4936	1.28987	491.401	708
comC	S0385_ERR901842	41.8382	1.96818	491.174	708
comEA	HO_5096_0412_ERR901838	493.79	24.775	463.43	678
comEA	HO_5096_0412_ERR901839	480.73	23.9907	468.404	678
comEA	MRSA252_ERR901835	415.828	20.5545	480.241	678
comEA	MRSA252_ERR901836	455.765	22.5151	486.691	678
comEA	Newman_ERR901856	578.632	28.7702	471.858	678
comEA	Newman_ERR901857	466.238	23.2207	466.929	678
comEA	S0385_ERR901841	381.738	19.0718	461.449	678
comEA	S0385_ERR901842	344.91	17.281	461.174	678
comGC	HO_5096_0412_ERR901838	6.87182	1.25308	127.512	312
comGC	HO_5096_0412_ERR901839	8.17878	1.49265	128.084	312
comGC	MRSA252_ERR901835	11.1292	1.99141	132.665	312
comGC	MRSA252_ERR901836	9.75943	1.75229	133.908	312
comGC	Newman_ERR901856	6.99958	1.25027	131.347	312
comGC	Newman_ERR901857	14.429	2.5799	130.062	312
comGC	S0385_ERR901841	14.8042	2.71454	125.731	312
comGC	S0385_ERR901842	11.2249	2.05614	126.141	312
comK	HO_5096_0412_ERR901838	253.276	16.529	356.29	570
comK	HO_5096_0412_ERR901839	199.017	12.8754	361.32	570
comK	MRSA252_ERR901835	146.703	9.34714	372.575	570
comK	MRSA252_ERR901836	123.945	7.86663	378.814	570
comK	Newman_ERR901856	1417.41	91.0685	365.158	570
comK	Newman_ERR901857	764.738	49.367	360.242	570
comK	S0385_ERR901841	121.606	7.90446	354.678	570
comK	S0385_ERR901842	116.331	7.59572	353.877	570
copA	HO_5096_0412_ERR901838	3946.39	41.8219	2194.09	2409
copA	HO_5096_0412_ERR901839	3675.91	39.0709	2199.25	2409
copA	MRSA252_ERR901835	3478.38	37.3426	2211.19	2409
copA	MRSA252_ERR901836	3120.09	33.8269	2217.64	2409
copA	Newman_ERR901856	1420.91	15.1352	2202.59	2409
copA	Newman_ERR901857	1510.54	15.9861	2197.39	2409
copA	S0385_ERR901841	2913.26	30.6373	2192.2	2409
copA	S0385_ERR901842	3152.15	33.2254	2192.12	2409
copZ	HO_5096_0412_ERR901838	1558.92	617.685	58.6833	207
copZ	HO_5096_0412_ERR901839	1284.07	516.758	58.0849	207
copZ	MRSA252_ERR901835	1122.03	452.745	58.8305	207
copZ	MRSA252_ERR901836	1260.92	513.83	59.0003	207
copZ	Newman_ERR901856	767.62	301.084	59.8152	207
copZ	Newman_ERR901857	614.135	239.326	59.675	207
copZ	S0385_ERR901841	1065.9	419.401	58.5922	207
copZ	S0385_ERR901842	1108.2	438.836	58.3504	207
corA	HO_5096_0412_ERR901838	1680.65	53.3065	733.085	948
corA	HO_5096_0412_ERR901839	1647.57	52.1681	738.245	948
corA	MRSA252_ERR901835	1048.17	33.1675	750.191	948
corA	MRSA252_ERR901836	1169.18	37.1516	756.642	948
corA	Newman_ERR901856	1474.58	46.6506	741.589	948
corA	Newman_ERR901857	1576.37	49.7814	736.392	948
corA	S0385_ERR901841	1203.37	37.9415	731.201	948
corA	S0385_ERR901842	1202.08	37.9902	731.123	948
corC	HO_5096_0412_ERR901838	7400.95	151.606	1135.09	1350
corC	HO_5096_0412_ERR901839	7088.27	145.313	1140.25	1350
corC	MRSA252_ERR901835	9075.36	186.979	1152.19	1350
corC	MRSA252_ERR901836	9511.54	197.373	1158.64	1350
corC	Newman_ERR901856	8569.82	175.814	1143.59	1350
corC	Newman_ERR901857	7564.41	154.526	1138.39	1350
corC	S0385_ERR901841	7021.44	142.847	1133.2	1350
corC	S0385_ERR901842	7110.45	144.993	1133.12	1350
cpnA	HO_5096_0412_ERR901838	419.181	19.8815	490.24	705
cpnA	HO_5096_0412_ERR901839	466.19	21.9993	495.356	705
cpnA	MRSA252_ERR901835	309.594	14.4888	507.241	705
cpnA	MRSA252_ERR901836	308.398	14.4357	513.642	705
cpnA	Newman_ERR901856	260.151	12.2361	498.81	705
cpnA	Newman_ERR901857	285.875	13.4621	493.833	705
cpnA	S0385_ERR901841	303.487	14.3256	488.401	705
cpnA	S0385_ERR901842	290.826	13.7653	488.174	705
crcB_1	HO_5096_0412_ERR901838	271.928	37.32	169.422	366
crcB_1	HO_5096_0412_ERR901839	344.417	47.1368	170.8	366
crcB_1	MRSA252_ERR901835	154.797	20.6722	177.758	366
crcB_1	MRSA252_ERR901836	305.47	40.5238	181.236	366
crcB_1	Newman_ERR901856	628.795	84.4796	174.626	366
crcB_1	Newman_ERR901857	508.623	68.7587	172.023	366
crcB_1	S0385_ERR901841	456.816	63.1328	166.816	366
crcB_1	S0385_ERR901842	468.383	64.8562	166.87	366
crcB_2	HO_5096_0412_ERR901838	185.539	27.0616	159.419	354
crcB_2	HO_5096_0412_ERR901839	162.667	23.6304	160.912	354
crcB_2	MRSA252_ERR901835	161.879	22.9684	167.307	354
crcB_2	MRSA252_ERR901836	225.443	31.8688	170.082	354
crcB_2	Newman_ERR901856	452.639	64.5142	164.608	354
crcB_2	Newman_ERR901857	385.075	55.2051	162.212	354
crcB_2	S0385_ERR901841	343.67	50.3753	157.28	354
crcB_2	S0385_ERR901842	338.787	49.7168	157.453	354
crr	HO_5096_0412_ERR901838	5728.16	460.467	289.25	501
crr	HO_5096_0412_ERR901839	5050.85	402.257	293.51	501
crr	MRSA252_ERR901835	7382.71	575.682	304.429	501
crr	MRSA252_ERR901836	6654.96	514.837	310.786	501
crr	Newman_ERR901856	2642.34	208.213	297.738	501
crr	Newman_ERR901857	2669.37	211.739	293.174	501
crr	S0385_ERR901841	4508.95	361.329	287.689	501
crr	S0385_ERR901842	4610.36	370.963	287.166	501
crtN	HO_5096_0412_ERR901838	3106.06	55.809	1294.09	1509
crtN	HO_5096_0412_ERR901839	2684.46	48.2978	1299.25	1509
crtN	MRSA252_ERR901835	1718.96	31.1209	1311.19	1509
crtN	MRSA252_ERR901836	1210.17	22.0818	1317.64	1509
crtN	Newman_ERR901856	543.634	9.79155	1302.59	1509
crtN	Newman_ERR901857	615.939	11.0404	1297.39	1509
crtN	S0385_ERR901841	871.335	15.5455	1292.2	1509
crtN	S0385_ERR901842	1176.57	21.0398	1292.12	1509
crtP	HO_5096_0412_ERR901838	3059.92	55.6248	1279.09	1494
crtP	HO_5096_0412_ERR901839	2447.27	44.5447	1284.25	1494
crtP	MRSA252_ERR901835	1931.42	35.3722	1296.19	1494
crtP	MRSA252_ERR901836	1565.41	28.8928	1302.64	1494
crtP	Newman_ERR901856	704.624	12.839	1287.59	1494
crtP	Newman_ERR901857	563.634	10.221	1282.39	1494
crtP	S0385_ERR901841	575.25	10.3836	1277.2	1494
crtP	S0385_ERR901842	683.697	12.3697	1277.12	1494
crtQ	HO_5096_0412_ERR901838	2544.54	64.7969	913.085	1128
crtQ	HO_5096_0412_ERR901839	1824.78	46.4529	918.245	1128
crtQ	MRSA252_ERR901835	1403.29	35.812	930.191	1128
crtQ	MRSA252_ERR901836	978.871	25.1269	936.642	1128
crtQ	Newman_ERR901856	459.639	11.7012	921.589	1128
crtQ	Newman_ERR901857	371.547	9.42868	916.392	1128
crtQ	S0385_ERR901841	443.069	11.2101	911.201	1128
crtQ	S0385_ERR901842	573.489	14.5437	911.123	1128
csbB	HO_5096_0412_ERR901838	9172.9	277.325	769.085	984
csbB	HO_5096_0412_ERR901839	7915.24	238.972	774.245	984
csbB	MRSA252_ERR901835	6270.8	189.343	786.191	984
csbB	MRSA252_ERR901836	5860.54	177.765	792.642	984
csbB	Newman_ERR901856	3126.48	94.3317	777.589	984
csbB	Newman_ERR901857	3414.27	102.796	772.392	984
csbB	S0385_ERR901841	5751.44	172.83	767.201	984
csbB	S0385_ERR901842	5378.76	162.011	767.123	984
csd	HO_5096_0412_ERR901838	14647.8	331.606	1027.09	1242
csd	HO_5096_0412_ERR901839	13963	316.197	1032.25	1242
csd	MRSA252_ERR901835	9900.95	225.087	1044.19	1242
csd	MRSA252_ERR901836	7913.92	181.102	1050.64	1242
csd	Newman_ERR901856	9500.76	215.24	1035.59	1242
csd	Newman_ERR901857	10019.2	226.124	1030.39	1242
csd	S0385_ERR901841	8323.15	187.167	1025.2	1242
csd	S0385_ERR901842	8978.88	202.383	1025.12	1242
cshB	HO_5096_0412_ERR901838	4873.1	100.088	1132.09	1347
cshB	HO_5096_0412_ERR901839	5623.36	115.586	1137.25	1347
cshB	MRSA252_ERR901835	5186.21	107.13	1149.19	1347
cshB	MRSA252_ERR901836	5441.86	113.217	1155.64	1347
cshB	Newman_ERR901856	7599.21	156.312	1140.59	1347
cshB	Newman_ERR901857	6855.59	140.416	1135.39	1347
cshB	S0385_ERR901841	5834.98	119.024	1130.2	1347
cshB	S0385_ERR901842	5570.6	113.895	1130.12	1347
csoR_2	HO_5096_0412_ERR901838	211.063	42.9363	114.3	294
csoR_2	HO_5096_0412_ERR901839	219.918	44.5725	115.334	294
csoR_2	MRSA252_ERR901835	162.891	155.32	24.8957	144
csoR_2	MRSA252_ERR901836	148.343	146.315	24.3762	144
csoR_2	Newman_ERR901856	185.489	36.8797	118	294
csoR_2	Newman_ERR901857	201.104	39.9035	117.2	294
csoR_2	S0385_ERR901841	271.763	55.313	113.27	294
csoR_2	S0385_ERR901842	258.172	52.5517	113.514	294
cspA_1	HO_5096_0412_ERR901838	42998	18130.9	55.1423	201
cspA_1	HO_5096_0412_ERR901839	50790.2	21546.6	55.1014	201
cspA_1	MRSA252_ERR901835	31216.4	13388.8	55.347	201
cspA_1	MRSA252_ERR901836	40344.5	17490.4	55.4588	201
cspA_1	Newman_ERR901856	23106.8	9643.76	56.2141	201
cspA_1	Newman_ERR901857	9816.24	4054.12	56.3077	201
cspA_1	S0385_ERR901841	42767.3	17789.9	55.423	201
cspA_1	S0385_ERR901842	37810.5	15808.4	55.2653	201
cspA_2	HO_5096_0412_ERR901838	25128.3	10595.8	55.1423	201
cspA_2	HO_5096_0412_ERR901839	23904.7	10141.1	55.1014	201
cspA_2	MRSA252_ERR901835	41361.2	17739.9	55.347	201
cspA_2	MRSA252_ERR901836	44833.8	19436.7	55.4588	201
cspA_2	Newman_ERR901856	47903.9	19993	56.2141	201
cspA_2	Newman_ERR901857	32992.9	13626.1	56.3077	201
cspA_2	S0385_ERR901841	40509.7	16850.8	55.423	201
cspA_2	S0385_ERR901842	40325.9	16860.1	55.2653	201
cspLA	HO_5096_0412_ERR901838	35632.4	15025.1	55.1423	201
cspLA	HO_5096_0412_ERR901839	41152.9	17458.2	55.1014	201
cspLA	MRSA252_ERR901835	16896.2	7246.81	55.347	201
cspLA	MRSA252_ERR901836	35299.9	15303.4	55.4588	201
cspLA	Newman_ERR901856	9647.75	4026.55	56.2141	201
cspLA	Newman_ERR901857	4578.51	1890.93	56.3077	201
cspLA	S0385_ERR901841	33198.5	13809.5	55.423	201
cspLA	S0385_ERR901842	28362.2	11858.1	55.2653	201
ctaA	HO_5096_0412_ERR901838	5575.99	151.448	856.085	1071
ctaA	HO_5096_0412_ERR901839	4500.15	122.141	861.245	1071
ctaA	MRSA252_ERR901835	4689.44	153.929	723.191	921
ctaA	MRSA252_ERR901836	2777.53	91.5242	729.642	921
ctaA	Newman_ERR901856	6639.1	180.157	864.589	1071
ctaA	Newman_ERR901857	3609.06	97.6609	859.392	1071
ctaA	S0385_ERR901841	3948.5	129.267	704.201	921
ctaA	S0385_ERR901842	4418.52	144.996	704.123	921
ctaB2	HO_5096_0412_ERR901838	5231.42	174.498	697.085	912
ctaB2	HO_5096_0412_ERR901839	4558.31	151.732	702.245	912
ctaB2	MRSA252_ERR901835	6697.76	222.622	714.191	912
ctaB2	MRSA252_ERR901836	4452.25	148.541	720.642	912
ctaB2	Newman_ERR901856	3875.43	128.861	705.589	912
ctaB2	Newman_ERR901857	3181.6	105.639	700.392	912
ctaB2	S0385_ERR901841	4372.54	145.002	695.201	912
ctaB2	S0385_ERR901842	4546.07	151.113	695.123	912
ctsR	HO_5096_0412_ERR901838	1162.32	103.62	260.82	471
ctsR	HO_5096_0412_ERR901839	1218.64	107.508	264.969	471
ctsR	MRSA252_ERR901835	5058.73	436.152	275.332	471
ctsR	MRSA252_ERR901836	7223.93	617.803	281.132	471
ctsR	Newman_ERR901856	1417.41	123.546	269.166	471
ctsR	Newman_ERR901857	2532.29	222.072	265.178	471
ctsR	S0385_ERR901841	1432.84	127.456	259.172	471
ctsR	S0385_ERR901842	1421.48	127.079	258.461	471
cycA_1	HO_5096_0412_ERR901838	28460.1	576.897	1147.09	1362
cycA_1	HO_5096_0412_ERR901839	26466.5	536.926	1152.25	1362
cycA_1	MRSA252_ERR901835	27874.6	568.379	1164.19	1362
cycA_1	MRSA252_ERR901836	28247.7	580.157	1170.64	1362
cycA_1	Newman_ERR901856	36477.1	740.576	1155.59	1362
cycA_1	Newman_ERR901857	31668.1	640.169	1150.39	1362
cycA_1	S0385_ERR901841	22155.6	446.018	1145.2	1362
cycA_1	S0385_ERR901842	22685.5	457.745	1145.12	1362
cycA_2	HO_5096_0412_ERR901838	488.881	9.51177	1195.09	1410
cycA_2	HO_5096_0412_ERR901839	469.825	9.15016	1200.25	1410
cycA_2	MRSA252_ERR901835	512.955	10.0453	1212.19	1410
cycA_2	MRSA252_ERR901836	479.188	9.45401	1218.64	1410
cycA_2	Newman_ERR901856	438.64	8.55033	1203.59	1410
cycA_2	Newman_ERR901857	436.478	8.46996	1198.39	1410
cycA_2	S0385_ERR901841	649.271	12.5448	1193.2	1410
cycA_2	S0385_ERR901842	774.516	14.9994	1193.12	1410
cycB	HO_5096_0412_ERR901838	51.0478	1.12286	1057.09	1272
cycB	HO_5096_0412_ERR901839	43.6201	0.959897	1062.25	1272
cycB	MRSA252_ERR901835	160.868	3.55501	1074.19	1272
cycB	MRSA252_ERR901836	106.378	2.36677	1080.64	1272
cycB	Newman_ERR901856	26.8317	0.59076	1065.59	1272
cycB	Newman_ERR901857	27.0544	0.593321	1060.39	1272
cycB	S0385_ERR901841	44.4127	0.970338	1055.2	1272
cycB	S0385_ERR901842	58.1653	1.27376	1055.12	1272
cydD	HO_5096_0412_ERR901838	3310.26	54.3153	1417.09	1632
cydD	HO_5096_0412_ERR901839	3246.97	53.3662	1422.25	1632
cydD	MRSA252_ERR901835	4854.36	80.3485	1434.19	1632
cydD	MRSA252_ERR901836	4440.54	74.1082	1440.64	1632
cydD	Newman_ERR901856	2965.49	48.8039	1425.59	1632
cydD	Newman_ERR901857	2230.19	36.5133	1420.39	1632
cydD	S0385_ERR901841	2841.35	46.2869	1415.2	1632
cydD	S0385_ERR901842	2749.07	44.8869	1415.12	1632
cymR	HO_5096_0412_ERR901838	2292.24	244.899	217.636	423
cymR	HO_5096_0412_ERR901839	2464.54	261.109	220.636	423
cymR	MRSA252_ERR901835	3770.78	390.143	229.435	423
cymR	MRSA252_ERR901836	4238.52	434.997	234.269	423
cymR	Newman_ERR901856	3485.79	364.227	224.534	423
cymR	Newman_ERR901857	3260.96	343.133	221.004	423
cymR	S0385_ERR901841	2749.36	294.558	215.185	423
cymR	S0385_ERR901842	2709.28	291.473	214.774	423
cynR_1	HO_5096_0412_ERR901838	265.056	9.19739	670.085	885
cynR_1	HO_5096_0412_ERR901839	228.097	7.89624	675.245	885
cynR_1	MRSA252_ERR901835	257.995	8.91225	687.191	885
cynR_1	MRSA252_ERR901836	312.302	10.8249	693.642	885
cynR_1	Newman_ERR901856	208.821	7.2197	678.589	885
cynR_1	Newman_ERR901857	304.813	10.5265	673.392	885
cynR_1	S0385_ERR901841	301.372	10.3979	668.201	885
cynR_1	S0385_ERR901842	301.031	10.4108	668.123	885
cynR_2	HO_5096_0412_ERR901838	1864.23	66.7812	649.085	864
cynR_2	HO_5096_0412_ERR901839	1971.09	70.425	654.245	864
cynR_2	MRSA252_ERR901835	750.716	26.7504	666.191	864
cynR_2	MRSA252_ERR901836	1168.2	41.7562	672.642	864
cynR_2	Newman_ERR901856	1822.22	65.0129	657.589	864
cynR_2	Newman_ERR901857	1759.44	62.7168	652.392	864
cynR_2	S0385_ERR901841	1280.57	45.6157	647.201	864
cynR_2	S0385_ERR901842	1277.59	45.6178	647.123	864
cysA	HO_5096_0412_ERR901838	1494.13	88.6881	391.724	606
cysA	HO_5096_0412_ERR901839	1224.09	72.1069	396.825	606
cysA	MRSA252_ERR901835	1956.72	113.73	408.418	606
cysA	MRSA252_ERR901836	1655.2	95.9548	414.735	606
cysA	Newman_ERR901856	1661.23	97.3104	400.52	606
cysA	Newman_ERR901857	1653.93	97.2333	395.566	606
cysA	S0385_ERR901841	1459.27	86.2371	390.116	606
cysA	S0385_ERR901842	1430.66	84.8216	389.725	606
cysE	HO_5096_0412_ERR901838	1430.32	71.3023	466.43	681
cysE	HO_5096_0412_ERR901839	1391.3	68.9907	471.404	681
cysE	MRSA252_ERR901835	1795.85	88.2183	483.241	681
cysE	MRSA252_ERR901836	1316.55	64.6399	489.691	681
cysE	Newman_ERR901856	991.607	48.9924	474.858	681
cysE	Newman_ERR901857	1210.23	59.8901	469.929	681
cysE	S0385_ERR901841	1771.22	87.9195	464.449	681
cysE	S0385_ERR901842	1915.37	95.3454	464.174	681
cysJ	HO_5096_0412_ERR901838	1347.86	18.8107	1666.09	1881
cysJ	HO_5096_0412_ERR901839	1374.03	19.2185	1671.25	1881
cysJ	MRSA252_ERR901835	895.395	12.628	1683.19	1881
cysJ	MRSA252_ERR901836	965.208	13.7345	1689.64	1881
cysJ	Newman_ERR901856	1957.55	27.4256	1674.59	1881
cysJ	Newman_ERR901857	3013.86	41.9839	1669.39	1881
cysJ	S0385_ERR901841	1299.6	18.0034	1664.2	1881
cysJ	S0385_ERR901842	1341.88	18.6319	1664.12	1881
cysK	HO_5096_0412_ERR901838	30986	1003.34	718.085	933
cysK	HO_5096_0412_ERR901839	27485.2	888.333	723.245	933
cysK	MRSA252_ERR901835	55867.6	1803.9	735.191	933
cysK	MRSA252_ERR901836	56620.3	1835.54	741.642	933
cysK	Newman_ERR901856	19210.3	620.296	726.589	933
cysK	Newman_ERR901857	32377.8	1043.75	721.392	933
cysK	S0385_ERR901841	18804.5	605.312	716.201	933
cysK	S0385_ERR901842	17270	557.227	716.123	933
cysS	HO_5096_0412_ERR901838	2581.84	50.614	1186.09	1401
cysS	HO_5096_0412_ERR901839	2777.15	54.4954	1191.25	1401
cysS	MRSA252_ERR901835	2881.45	56.8499	1203.19	1401
cysS	MRSA252_ERR901836	2386.18	47.4278	1209.64	1401
cysS	Newman_ERR901856	2368.19	46.5105	1194.59	1401
cysS	Newman_ERR901857	2708.15	52.9499	1189.39	1401
cysS	S0385_ERR901841	3082.45	60.0098	1184.2	1401
cysS	S0385_ERR901842	3282.77	64.0576	1184.12	1401
czcD_1	HO_5096_0412_ERR901838	1523.58	47.5463	745.085	960
czcD_1	HO_5096_0412_ERR901839	1242.27	38.7055	750.245	960
czcD_1	MRSA252_ERR901835	2072.06	64.5343	762.191	960
czcD_1	MRSA252_ERR901836	1335.09	41.7612	768.642	960
czcD_1	Newman_ERR901856	491.137	15.2905	753.589	960
czcD_1	Newman_ERR901857	377.86	11.7414	748.392	960
czcD_1	S0385_ERR901841	580.537	18.0084	743.201	960
czcD_1	S0385_ERR901842	611.245	19.0056	743.123	960
czcD_2	HO_5096_0412_ERR901838	3185.58	96.6871	766.085	981
czcD_2	HO_5096_0412_ERR901839	2794.42	84.6955	771.245	981
czcD_2	MRSA252_ERR901835	1604.63	48.6363	783.191	981
czcD_2	MRSA252_ERR901836	1421.95	43.2952	789.642	981
czcD_2	Newman_ERR901856	1570.24	47.5606	774.589	981
czcD_2	Newman_ERR901857	2216.66	66.9992	769.392	981
czcD_2	S0385_ERR901841	714.833	21.5649	764.201	981
czcD_2	S0385_ERR901842	709.208	21.4456	764.123	981
czcO	HO_5096_0412_ERR901838	118.784	3.09606	892.085	1107
czcO	HO_5096_0412_ERR901839	134.495	3.50395	897.245	1107
czcO	MRSA252_ERR901835	89.0337	2.32462	909.191	1107
czcO	MRSA252_ERR901836	97.5943	2.56263	915.642	1107
czcO	Newman_ERR901856	160.99	4.19397	900.589	1107
czcO	Newman_ERR901857	131.665	3.4196	895.392	1107
czcO	S0385_ERR901841	123.721	3.2041	890.201	1107
czcO	S0385_ERR901842	118.371	3.07273	890.123	1107
czrA	HO_5096_0412_ERR901838	732.34	126.753	134.342	321
czrA	HO_5096_0412_ERR901839	683.382	118.6	134.692	321
czrA	MRSA252_ERR901835	335.9	57.135	139.56	321
czrA	MRSA252_ERR901836	327.917	55.8193	141.243	321
czrA	Newman_ERR901856	418.808	71.1254	138.147	321
czrA	Newman_ERR901857	655.619	111.451	136.799	321
czrA	S0385_ERR901841	164.961	28.8189	131.964	321
czrA	S0385_ERR901842	148.985	26.0648	132.073	321
dacA	HO_5096_0412_ERR901838	1663.96	35.7883	1081.09	1296
dacA	HO_5096_0412_ERR901839	1951.09	41.9867	1086.25	1296
dacA	MRSA252_ERR901835	2087.23	45.1176	1098.19	1296
dacA	MRSA252_ERR901836	2447.67	53.2742	1104.64	1296
dacA	Newman_ERR901856	2130.2	45.8681	1089.59	1296
dacA	Newman_ERR901857	1936.19	41.5222	1084.39	1296
dacA	S0385_ERR901841	8308.35	177.486	1079.2	1296
dacA	S0385_ERR901842	8358.45	178.971	1079.12	1296
dagK	HO_5096_0412_ERR901838	2744.8	87.059	733.085	948
dagK	HO_5096_0412_ERR901839	2682.64	84.9422	738.245	948
dagK	MRSA252_ERR901835	2564.78	81.1579	750.191	948
dagK	MRSA252_ERR901836	2627.24	83.4825	756.642	948
dagK	Newman_ERR901856	3611.78	114.264	741.589	948
dagK	Newman_ERR901857	3640.62	114.97	736.392	948
dagK	S0385_ERR901841	3314.03	104.489	731.201	948
dagK	S0385_ERR901842	3458.28	109.294	731.123	948
dapA	HO_5096_0412_ERR901838	1981.05	68.4356	673.085	888
dapA	HO_5096_0412_ERR901839	1758.44	60.6041	678.245	888
dapA	MRSA252_ERR901835	1353.72	46.5598	690.191	888
dapA	MRSA252_ERR901836	1075.49	37.1178	696.642	888
dapA	Newman_ERR901856	1566.74	53.9295	681.589	888
dapA	Newman_ERR901857	1345.51	46.26	676.392	888
dapA	S0385_ERR901841	1960.5	67.3389	671.201	888
dapA	S0385_ERR901842	1892.92	65.1716	671.123	888
dapB	HO_5096_0412_ERR901838	1658.07	75.8636	508.191	723
dapB	HO_5096_0412_ERR901839	1620.31	73.7804	513.356	723
dapB	MRSA252_ERR901835	1219.15	55.1054	525.191	723
dapB	MRSA252_ERR901836	994.486	44.9744	531.642	723
dapB	Newman_ERR901856	1415.08	64.246	516.759	723
dapB	Newman_ERR901857	1206.63	54.823	511.833	723
dapB	S0385_ERR901841	2003.86	91.2631	506.201	723
dapB	S0385_ERR901842	1871.49	85.4311	506.174	723
dapE	HO_5096_0412_ERR901838	4278.2	98.5803	1009.09	1224
dapE	HO_5096_0412_ERR901839	3155.19	72.7185	1014.25	1224
dapE	MRSA252_ERR901835	5232.75	121.047	1026.19	1224
dapE	MRSA252_ERR901836	4794.81	111.637	1032.64	1224
dapE	Newman_ERR901856	1159.6	26.7354	1017.59	1224
dapE	Newman_ERR901857	1071.35	24.6095	1012.39	1224
dapE	S0385_ERR901841	5756.73	131.768	1007.2	1224
dapE	S0385_ERR901842	6290.01	144.31	1007.12	1224
dapH	HO_5096_0412_ERR901838	1928.04	88.7395	505.191	720
dapH	HO_5096_0412_ERR901839	1979.26	90.6552	510.356	720
dapH	MRSA252_ERR901835	1429.6	64.9887	522.191	720
dapH	MRSA252_ERR901836	1111.6	50.556	528.642	720
dapH	Newman_ERR901856	1555.07	71.014	513.759	720
dapH	Newman_ERR901857	1368.05	62.5238	508.833	720
dapH	S0385_ERR901841	2183.62	100.023	503.301	720
dapH	S0385_ERR901842	1950.07	89.5486	503.174	720
dapL	HO_5096_0412_ERR901838	4065.17	100.547	940.085	1155
dapL	HO_5096_0412_ERR901839	4118.47	101.848	945.245	1155
dapL	MRSA252_ERR901835	1573.27	39.0172	957.191	1155
dapL	MRSA252_ERR901836	1379.01	34.4062	963.642	1155
dapL	Newman_ERR901856	1063.94	26.3142	948.589	1155
dapL	Newman_ERR901857	984.781	24.2754	943.392	1155
dapL	S0385_ERR901841	2362.33	58.0492	938.201	1155
dapL	S0385_ERR901842	2203.14	54.2637	938.123	1155
dat	HO_5096_0412_ERR901838	9198.43	337.305	634.085	849
dat	HO_5096_0412_ERR901839	8495.93	310.674	639.245	849
dat	MRSA252_ERR901835	10961.3	399.581	651.191	849
dat	MRSA252_ERR901836	9475.43	346.414	657.642	849
dat	Newman_ERR901856	10823.7	395.179	642.589	849
dat	Newman_ERR901857	10478.2	382.294	637.392	849
dat	S0385_ERR901841	10072.2	367.298	632.201	849
dat	S0385_ERR901842	9937.07	363.233	632.123	849
davT	HO_5096_0412_ERR901838	170.814	3.53645	1123.09	1338
davT	HO_5096_0412_ERR901839	180.842	3.74677	1128.25	1338
davT	MRSA252_ERR901835	214.49	4.46563	1140.19	1338
davT	MRSA252_ERR901836	223.491	4.68617	1146.64	1338
davT	Newman_ERR901856	75.8287	1.57216	1131.59	1338
davT	Newman_ERR901857	72.1451	1.48948	1126.39	1338
davT	S0385_ERR901841	145.927	3.00057	1121.2	1338
davT	S0385_ERR901842	136.739	2.81818	1121.12	1338
dck	HO_5096_0412_ERR901838	2817.45	146.074	448.476	663
dck	HO_5096_0412_ERR901839	2936.18	151.362	453.449	663
dck	MRSA252_ERR901835	2529.37	129.058	465.241	663
dck	MRSA252_ERR901836	2796.08	142.521	471.691	663
dck	Newman_ERR901856	2804.5	143.947	457.093	663
dck	Newman_ERR901857	2606.24	134.097	451.975	663
dck	S0385_ERR901841	2240.73	115.686	446.54	663
dck	S0385_ERR901842	2091.91	108.301	446.312	663
ddl	HO_5096_0412_ERR901838	9655.89	262.26	856.085	1071
ddl	HO_5096_0412_ERR901839	10087.2	273.782	861.245	1071
ddl	MRSA252_ERR901835	17030.7	462.996	873.191	1071
ddl	MRSA252_ERR901836	15911.8	434.91	879.642	1071
ddl	Newman_ERR901856	11633.3	315.679	864.589	1071
ddl	Newman_ERR901857	12089.7	327.147	859.392	1071
ddl	S0385_ERR901841	11685.8	315.392	854.201	1071
ddl	S0385_ERR901842	11274.9	305.014	854.123	1071
def	HO_5096_0412_ERR901838	3777.54	259.245	338.81	552
def	HO_5096_0412_ERR901839	4005.78	272.574	343.53	552
def	MRSA252_ERR901835	3474.34	232.533	354.683	552
def	MRSA252_ERR901836	4552.77	303.251	360.961	552
def	Newman_ERR901856	2396.19	161.771	347.515	552
def	Newman_ERR901857	2724.38	184.93	342.593	552
def	S0385_ERR901841	4846.27	331.615	336.918	552
def	S0385_ERR901842	4866.49	334.406	336.256	552
def1	HO_5096_0412_ERR901838	470.229	39.3751	277.68	489
def1	HO_5096_0412_ERR901839	538.891	44.6282	282.262	489
def1	MRSA252_ERR901835	393.569	31.903	292.848	489
def1	MRSA252_ERR901836	458.693	36.9104	298.786	489
def1	Newman_ERR901856	1000.94	82.0161	286.326	489
def1	Newman_ERR901857	958.628	79.0646	281.959	489
def1	S0385_ERR901841	761.36	63.5893	276.03	489
def1	S0385_ERR901842	881.663	73.8895	275.707	489
degA	HO_5096_0412_ERR901838	1769	52.4593	784.085	999
degA	HO_5096_0412_ERR901839	1481.27	43.8716	789.245	999
degA	MRSA252_ERR901835	2055.87	60.9133	801.191	999
degA	MRSA252_ERR901836	1481.48	44.1026	807.642	999
degA	Newman_ERR901856	647.461	19.1654	792.589	999
degA	Newman_ERR901857	586.179	17.3124	787.392	999
degA	S0385_ERR901841	1544.93	45.5345	782.201	999
degA	S0385_ERR901842	1440.87	42.5673	782.123	999
dehH1	HO_5096_0412_ERR901838	2532.76	100.482	586.085	801
dehH1	HO_5096_0412_ERR901839	2496.34	98.6959	591.245	801
dehH1	MRSA252_ERR901835	2135.8	84.0539	603.191	801
dehH1	MRSA252_ERR901836	2095.35	82.6358	609.642	801
dehH1	Newman_ERR901856	2998.15	118.289	594.652	801
dehH1	Newman_ERR901857	3605.45	142.243	589.451	801
dehH1	S0385_ERR901841	1936.18	76.4073	584.201	801
dehH1	S0385_ERR901842	1924.56	76.1297	584.123	801
deoB	HO_5096_0412_ERR901838	7643.43	184.344	964.085	1179
deoB	HO_5096_0412_ERR901839	8194.23	197.622	969.245	1179
deoB	MRSA252_ERR901835	9935.35	240.371	981.191	1179
deoB	MRSA252_ERR901836	9005.03	219.216	987.642	1179
deoB	Newman_ERR901856	6200.46	149.571	972.589	1179
deoB	Newman_ERR901857	6892.56	165.69	967.392	1179
deoB	S0385_ERR901841	8040.81	192.657	962.201	1179
deoB	S0385_ERR901842	7702.3	184.977	962.123	1179
deoC1	HO_5096_0412_ERR901838	3461.61	179.471	448.476	663
deoC1	HO_5096_0412_ERR901839	3592.04	185.172	453.449	663
deoC1	MRSA252_ERR901835	4395.42	224.272	465.241	663
deoC1	MRSA252_ERR901836	4108.72	209.428	471.691	663
deoC1	Newman_ERR901856	2679.19	137.515	457.093	663
deoC1	Newman_ERR901857	2953.17	151.947	451.975	663
deoC1	S0385_ERR901841	3878.39	200.236	446.54	663
deoC1	S0385_ERR901842	3884.54	201.108	446.312	663
deoC2	HO_5096_0412_ERR901838	1259.34	65.2919	448.476	663
deoC2	HO_5096_0412_ERR901839	1430.64	73.7502	453.449	663
deoC2	MRSA252_ERR901835	2466.24	125.838	465.241	663
deoC2	MRSA252_ERR901836	2065.09	105.261	471.691	663
deoC2	Newman_ERR901856	531.287	27.2695	457.093	663
deoC2	Newman_ERR901857	536.846	27.6219	451.975	663
deoC2	S0385_ERR901841	1513.52	78.1409	446.54	663
deoC2	S0385_ERR901842	1436.05	74.3462	446.312	663
deoD1	HO_5096_0412_ERR901838	14630.1	685.576	496.191	711
deoD1	HO_5096_0412_ERR901839	13833	644.961	501.356	711
deoD1	MRSA252_ERR901835	25591.1	1183.76	513.191	711
deoD1	MRSA252_ERR901836	25429.2	1176.56	519.642	711
deoD1	Newman_ERR901856	6453.61	299.935	504.81	711
deoD1	Newman_ERR901857	6433.54	299.325	499.833	711
deoD1	S0385_ERR901841	8406.69	392.009	494.401	711
deoD1	S0385_ERR901842	7032.89	328.838	494.174	711
der	HO_5096_0412_ERR901838	11289.4	239.488	1096.09	1311
der	HO_5096_0412_ERR901839	12441.7	264.094	1101.25	1311
der	MRSA252_ERR901835	12414.1	264.728	1113.19	1311
der	MRSA252_ERR901836	11523.9	247.462	1119.64	1311
der	Newman_ERR901856	12704.2	269.836	1104.59	1311
der	Newman_ERR901857	11913	251.991	1099.39	1311
der	S0385_ERR901841	12140.5	255.795	1094.2	1311
der	S0385_ERR901842	11371.8	240.155	1094.12	1311
dgk	HO_5096_0412_ERR901838	489.863	28.2156	403.684	618
dgk	HO_5096_0412_ERR901839	412.574	23.5969	408.705	618
dgk	MRSA252_ERR901835	293.406	16.5685	420.377	618
dgk	MRSA252_ERR901836	556.288	31.3421	426.735	618
dgk	Newman_ERR901856	486.471	27.6754	412.396	618
dgk	Newman_ERR901857	511.328	29.1814	407.486	618
dgk	S0385_ERR901841	416.633	23.9031	401.838	618
dgk	S0385_ERR901842	416.341	23.9515	401.646	618
dgkA	HO_5096_0412_ERR901838	397.584	60.6841	152.339	345
dgkA	HO_5096_0412_ERR901839	366.227	55.7173	153.647	345
dgkA	MRSA252_ERR901835	271.148	40.3911	159.358	345
dgkA	MRSA252_ERR901836	267.408	39.6729	162.057	345
dgkA	Newman_ERR901856	601.964	89.8583	157.168	345
dgkA	Newman_ERR901857	560.928	84.0749	155.153	345
dgkA	S0385_ERR901841	412.404	63.3301	150.129	345
dgkA	S0385_ERR901842	411.239	63.2679	150.189	345
dhaK	HO_5096_0412_ERR901838	508.515	15.6798	754.085	969
dhaK	HO_5096_0412_ERR901839	525.259	16.1716	759.245	969
dhaK	MRSA252_ERR901835	1364.85	42.0121	771.191	969
dhaK	MRSA252_ERR901836	1091.1	33.7344	777.642	969
dhaK	Newman_ERR901856	251.985	7.7524	762.589	969
dhaK	Newman_ERR901857	273.25	8.3899	757.392	969
dhaK	S0385_ERR901841	370.106	11.3434	752.201	969
dhaK	S0385_ERR901842	480.629	14.7655	752.123	969
dhaL	HO_5096_0412_ERR901838	394.639	24.7263	371.105	585
dhaL	HO_5096_0412_ERR901839	397.125	24.6825	376.098	585
dhaL	MRSA252_ERR901835	795.233	48.707	387.575	585
dhaL	MRSA252_ERR901836	708.535	43.2613	393.775	585
dhaL	Newman_ERR901856	145.825	9.01007	379.713	585
dhaL	Newman_ERR901857	174.05	10.7971	374.874	585
dhaL	S0385_ERR901841	238.983	14.911	369.496	585
dhaL	S0385_ERR901842	344.91	21.6049	368.877	585
dhaM	HO_5096_0412_ERR901838	166.887	23.2608	166.823	363
dhaM	HO_5096_0412_ERR901839	166.302	23.0849	168.396	363
dhaM	MRSA252_ERR901835	266.089	36.0496	175.218	363
dhaM	MRSA252_ERR901836	289.855	39.0793	178.328	363
dhaM	Newman_ERR901856	59.4964	8.10439	172.236	363
dhaM	Newman_ERR901857	64.0288	8.77882	169.612	363
dhaM	S0385_ERR901841	111.032	19.3973	131.964	321
dhaM	S0385_ERR901842	146.944	25.7078	132.073	321
dinB_1	HO_5096_0412_ERR901838	245.422	5.4447	1048.09	1263
dinB_1	HO_5096_0412_ERR901839	221.736	4.92117	1053.25	1263
dinB_1	MRSA252_ERR901835	243.831	5.43393	1065.19	1263
dinB_1	MRSA252_ERR901836	249.841	5.60533	1071.64	1263
dinB_1	Newman_ERR901856	304.482	6.76095	1056.59	1263
dinB_1	Newman_ERR901857	308.42	6.82176	1051.39	1263
dinB_1	S0385_ERR901841	170.249	3.75163	1046.2	1263
dinB_1	S0385_ERR901842	164.291	3.62877	1046.12	1263
dinB_2	HO_5096_0412_ERR901838	389.731	10.5853	856.085	1071
dinB_2	HO_5096_0412_ERR901839	366.227	9.94	861.245	1071
dinB_2	MRSA252_ERR901835	413.804	11.2496	873.191	1071
dinB_2	MRSA252_ERR901836	395.257	10.8034	879.642	1071
dinB_2	Newman_ERR901856	383.81	10.415	864.589	1071
dinB_2	Newman_ERR901857	375.155	10.1517	859.392	1071
dinB_2	S0385_ERR901841	347.899	9.38955	854.201	1071
dinB_2	S0385_ERR901842	391.85	10.6005	854.123	1071
disA	HO_5096_0412_ERR901838	4993.85	195.125	595.085	810
disA	HO_5096_0412_ERR901839	4925.44	191.813	600.245	810
disA	MRSA252_ERR901835	3925.58	152.219	612.191	810
disA	MRSA252_ERR901836	4532.28	176.142	618.642	810
disA	Newman_ERR901856	8587.31	333.752	603.652	810
disA	Newman_ERR901857	8291.28	322.221	598.392	810
disA	S0385_ERR901841	5320.01	206.758	593.201	810
disA	S0385_ERR901842	5523.66	215.184	593.123	810
divIB	HO_5096_0412_ERR901838	12601	265.134	1105.09	1320
divIB	HO_5096_0412_ERR901839	10845.1	228.336	1110.25	1320
divIB	MRSA252_ERR901835	10918.8	230.972	1122.19	1320
divIB	MRSA252_ERR901836	9968.28	212.349	1128.64	1320
divIB	Newman_ERR901856	13625.8	287.072	1113.59	1320
divIB	Newman_ERR901857	13346.8	280.029	1108.39	1320
divIB	S0385_ERR901841	13883.2	290.125	1103.2	1320
divIB	S0385_ERR901842	13408.6	280.859	1103.12	1320
divIC	HO_5096_0412_ERR901838	2369.8	287.242	191.832	393
divIC	HO_5096_0412_ERR901839	2140.11	258.305	193.671	393
divIC	MRSA252_ERR901835	2063.96	242.902	201.708	393
divIC	MRSA252_ERR901836	1891.38	220.818	205.935	393
divIC	Newman_ERR901856	1819.89	215.952	197.715	393
divIC	Newman_ERR901857	2145.42	256.173	194.758	393
divIC	S0385_ERR901841	2419.43	295.668	188.652	393
divIC	S0385_ERR901842	2192.93	267.916	189.127	393
divIVA	HO_5096_0412_ERR901838	11786.2	678.872	403.684	618
divIVA	HO_5096_0412_ERR901839	12467.2	713.051	408.705	618
divIVA	MRSA252_ERR901835	12544.6	745.561	399.418	597
divIVA	MRSA252_ERR901836	13237.7	784.356	405.775	597
divIVA	Newman_ERR901856	13603.7	773.916	412.396	618
divIVA	Newman_ERR901857	13650.8	779.045	407.486	618
divIVA	S0385_ERR901841	10690.8	613.351	401.838	618
divIVA	S0385_ERR901842	9688.09	557.343	401.646	618
dltA	HO_5096_0412_ERR901838	8400.31	157.127	1243.09	1458
dltA	HO_5096_0412_ERR901839	9325.62	174.639	1248.25	1458
dltA	MRSA252_ERR901835	12245.2	230.665	1260.19	1458
dltA	MRSA252_ERR901836	12584.8	238.879	1266.64	1458
dltA	Newman_ERR901856	26480.6	496.384	1251.59	1458
dltA	Newman_ERR901857	26045.3	485.951	1246.39	1458
dltA	S0385_ERR901841	9799.34	182.014	1241.2	1458
dltA	S0385_ERR901842	9612.57	178.959	1241.12	1458
dltC	HO_5096_0412_ERR901838	1031.76	313.423	76.5426	237
dltC	HO_5096_0412_ERR901839	1258.62	385.118	76.3948	237
dltC	MRSA252_ERR901835	1364.85	417.081	77.6812	237
dltC	MRSA252_ERR901836	1502.95	465.435	77.6377	237
dltC	Newman_ERR901856	2395.02	722.341	77.7893	237
dltC	Newman_ERR901857	2445.72	730.428	77.8659	237
dltC	S0385_ERR901841	945.356	286.706	76.0168	237
dltC	S0385_ERR901842	915.337	278.199	76.0244	237
dnaA	HO_5096_0412_ERR901838	12434.1	252.043	1147.09	1362
dnaA	HO_5096_0412_ERR901839	11779.3	238.965	1152.25	1362
dnaA	MRSA252_ERR901835	7851.15	160.089	1164.19	1362
dnaA	MRSA252_ERR901836	8435.08	173.241	1170.64	1362
dnaA	Newman_ERR901856	10726.9	217.782	1155.59	1362
dnaA	Newman_ERR901857	10327.6	208.771	1150.39	1362
dnaA	S0385_ERR901841	12201.9	245.638	1145.2	1362
dnaA	S0385_ERR901842	12953.5	261.374	1145.12	1362
dnaB	HO_5096_0412_ERR901838	4755.3	93.2221	1186.09	1401
dnaB	HO_5096_0412_ERR901839	4472.88	87.7705	1191.25	1401
dnaB	MRSA252_ERR901835	4959.58	97.8506	1203.19	1401
dnaB	MRSA252_ERR901836	4531.3	90.0643	1209.64	1401
dnaB	Newman_ERR901856	8371.49	164.413	1194.59	1401
dnaB	Newman_ERR901857	7029.64	137.444	1189.39	1401
dnaB	S0385_ERR901841	5428.92	105.691	1184.2	1401
dnaB	S0385_ERR901842	5691.01	111.05	1184.12	1401
dnaC	HO_5096_0412_ERR901838	9226.9	180.883	1186.09	1401
dnaC	HO_5096_0412_ERR901839	9660.95	189.575	1191.25	1401
dnaC	MRSA252_ERR901835	13792.1	272.113	1203.19	1401
dnaC	MRSA252_ERR901836	13315.8	264.665	1209.64	1401
dnaC	Newman_ERR901856	15435.2	303.143	1194.59	1401
dnaC	Newman_ERR901857	14559.8	284.674	1189.39	1401
dnaC	S0385_ERR901841	11755.6	228.861	1184.2	1401
dnaC	S0385_ERR901842	11958.6	233.351	1184.12	1401
dnaD	HO_5096_0412_ERR901838	1297.79	63.8867	472.336	687
dnaD	HO_5096_0412_ERR901839	1416.75	69.3764	477.356	687
dnaD	MRSA252_ERR901835	797.256	38.6837	489.241	687
dnaD	MRSA252_ERR901836	882.253	42.7968	495.642	687
dnaD	Newman_ERR901856	702.291	34.2652	480.858	687
dnaD	Newman_ERR901857	941.494	46.0037	475.929	687
dnaD	S0385_ERR901841	1155.79	56.6391	470.449	687
dnaD	S0385_ERR901842	1105.14	54.3108	470.174	687
dnaE	HO_5096_0412_ERR901838	6809.98	53.0807	2983.09	3198
dnaE	HO_5096_0412_ERR901839	6755.67	52.8463	2988.25	3198
dnaE	MRSA252_ERR901835	7593.16	60.0795	3000.19	3198
dnaE	MRSA252_ERR901836	6698.87	53.5681	3006.64	3198
dnaE	Newman_ERR901856	6940.08	54.4271	2991.59	3198
dnaE	Newman_ERR901857	6295.56	49.0237	2986.39	3198
dnaE	S0385_ERR901841	8800.06	68.0527	2981.2	3198
dnaE	S0385_ERR901842	8907.45	69.0401	2981.12	3198
dnaG	HO_5096_0412_ERR901838	6785.44	98.4188	1603.09	1818
dnaG	HO_5096_0412_ERR901839	6585.73	95.7225	1608.25	1818
dnaG	MRSA252_ERR901835	6151.42	91.141	1602.19	1800
dnaG	MRSA252_ERR901836	5969.84	89.2257	1608.64	1800
dnaG	Newman_ERR901856	10169.2	149.714	1593.59	1800
dnaG	Newman_ERR901857	8367.03	122.499	1588.39	1800
dnaG	S0385_ERR901841	7474.02	108.835	1583.2	1800
dnaG	S0385_ERR901842	8167.63	119.209	1583.12	1800
dnaI	HO_5096_0412_ERR901838	5354.13	176.315	706.085	921
dnaI	HO_5096_0412_ERR901839	4890	160.713	711.245	921
dnaI	MRSA252_ERR901835	4930.24	161.833	723.191	921
dnaI	MRSA252_ERR901836	4200.46	138.412	729.642	921
dnaI	Newman_ERR901856	8107.84	266.196	714.589	921
dnaI	Newman_ERR901857	7299.28	239.283	709.392	921
dnaI	S0385_ERR901841	5290.4	173.198	704.201	921
dnaI	S0385_ERR901842	5459.37	179.152	704.123	921
dnaJ	HO_5096_0412_ERR901838	1496.09	37.604	925.085	1140
dnaJ	HO_5096_0412_ERR901839	2131.03	53.5492	930.245	1140
dnaJ	MRSA252_ERR901835	4886.73	123.121	942.191	1140
dnaJ	MRSA252_ERR901836	4917.78	124.639	948.642	1140
dnaJ	Newman_ERR901856	2109.21	53.0049	933.589	1140
dnaJ	Newman_ERR901857	3267.27	81.8412	928.392	1140
dnaJ	S0385_ERR901841	2440.58	60.9464	923.201	1140
dnaJ	S0385_ERR901842	2294.98	57.4442	923.123	1140
dnaK	HO_5096_0412_ERR901838	18346.8	263.643	1618.09	1833
dnaK	HO_5096_0412_ERR901839	20830.4	299.969	1623.25	1833
dnaK	MRSA252_ERR901835	77631.3	1126.99	1635.19	1833
dnaK	MRSA252_ERR901836	90603.6	1326.95	1641.64	1833
dnaK	Newman_ERR901856	16629.8	239.863	1626.59	1833
dnaK	Newman_ERR901857	25887.5	371.296	1621.39	1833
dnaK	S0385_ERR901841	29284.9	417.733	1616.2	1833
dnaK	S0385_ERR901842	26430.5	377.884	1616.12	1833
dnaN	HO_5096_0412_ERR901838	13721.1	347.128	919.085	1134
dnaN	HO_5096_0412_ERR901839	13513.2	341.768	924.245	1134
dnaN	MRSA252_ERR901835	9923.21	251.617	936.191	1134
dnaN	MRSA252_ERR901836	10739.3	273.914	942.642	1134
dnaN	Newman_ERR901856	16170.2	408.989	927.589	1134
dnaN	Newman_ERR901857	16399.5	413.459	922.392	1134
dnaN	S0385_ERR901841	13951.9	350.688	917.201	1134
dnaN	S0385_ERR901842	14075	354.607	917.123	1134
dnaX_1	HO_5096_0412_ERR901838	4759.23	74.6152	1483.09	1698
dnaX_1	HO_5096_0412_ERR901839	5337.11	83.8288	1488.25	1698
dnaX_1	MRSA252_ERR901835	4847.28	76.7016	1500.19	1698
dnaX_1	MRSA252_ERR901836	4687.45	74.802	1506.64	1698
dnaX_1	Newman_ERR901856	5261.35	82.7562	1491.59	1698
dnaX_1	Newman_ERR901857	6358.69	99.4838	1486.39	1698
dnaX_1	S0385_ERR901841	5435.27	84.5976	1481.2	1698
dnaX_1	S0385_ERR901842	5360.39	83.6244	1481.12	1698
dnaX_2	HO_5096_0412_ERR901838	2323.66	75.8747	712.085	927
dnaX_2	HO_5096_0412_ERR901839	2398.2	78.1591	717.245	927
dnaX_2	MRSA252_ERR901835	1615.76	52.6003	729.191	927
dnaX_2	MRSA252_ERR901836	2269.07	74.1596	735.642	927
dnaX_2	Newman_ERR901856	2838.33	92.4118	720.589	927
dnaX_2	Newman_ERR901857	3034.6	98.6452	715.392	927
dnaX_2	S0385_ERR901841	2878.37	93.4363	710.201	927
[truncated: 14,745 more rows]
